# Supplementary material for: Multivariate pattern analysis: a method and software to reveal, quantify, and visualize predictive association patterns in multicollinear data
Source: BMC Bioinformatics. 2024 Jan 31;25:51. doi: 10.1186/s12859-024-05660-6 (PMC10832252; doi:10.1186/s12859-024-05660-6)
Supplement: Supplementary file 1 — Additional file 1. Data analyzed in this work after preprocessing but prior to any adjustments. [file 12859_2024_5660_MOESM1_ESM.xlsx]

## Sheet: BMC Bioinformatics
Data table. The data used in this study after preprocessing but prior to any adjustments.
HOMA-IR	Age	Sex	BMI	WC/H	Skinfold	TC_P	TG_P	CM_P	VLDL_P	LDL_P	HDL_P	CM-1_P	CM-2_P	VLDL-L1_P	VLDL-L2_P	VLDL_L3_P	VLDL-M_P	VLDL-S_P	LDL-L_P	LDL-M_P	LDL-S_P	LDL-VS_P	HDL-VL1_P	HDL-VL2_P	HDL-L_P	HDL-M_P	HDL-S_P	HDL-VS_P	VLDL-Sizemol_P	LDL-Sizemol_P	HDL-Sizemol_P	0-99	100-249	250-499	500-999	1000-1499	1500-1999	2000-2499	2500-2999	3000-3499	3500-3999	4000-4499	4500-4999	5000-5499	5500-5999	6000-6499	6500-6999	7000-7499	7500-7999
1.18476	10.69	1	1.25237	-0.39574	1.67943	0.62201	-0.28266	-2.01323	-0.16203	0.36858	0.22902	-2.27572	-2.3279	-1.6038	-1.18843	-0.60924	-0.80382	-0.69529	-0.1362	0.00796	-0.39169	-0.76599	-1.68403	-1.05404	-0.31713	-0.23635	-0.43439	-0.8122	1.61545	1.40969	1.04328	2.78038	1.31211	1.33765	1.45076	1.28065	1.26594	1.22911	1.14878	1.07267	0.86233	0.76021	0.70696	0.57924	0.52257	0.49831	0.37019	0.25814	0.18765
1.21538	11.27	1	1.33526	-0.2718	1.91381	0.70533	0.01603	-1.10347	0.14638	0.44133	0.27047	-1.33068	-1.51428	-0.96337	-0.66494	-0.3363	-0.52418	-0.4832	-0.03142	0.06528	-0.33311	-0.70575	-1.63827	-1.04915	-0.3244	-0.14776	-0.37315	-0.78357	1.64444	1.41233	1.04295	2.72172	1.21792	1.28395	1.45997	1.34134	1.29625	1.16823	1.11434	1.10672	0.99207	0.93821	0.90451	0.75787	0.67669	0.65021	0.49336	0.37588	0.29162
1.08051	10.1	0	1.27967	-0.36927	1.75435	0.72845	-0.17147	-1.75203	0.07387	0.48736	0.24746	-1.99568	-2.09151	-1.34969	-0.93517	-0.37914	-0.529	-0.51414	-0.00113	0.12172	-0.27712	-0.65384	-1.60033	-0.99396	-0.27482	-0.22475	-0.451	-0.81389	1.61932	1.41125	1.0463	2.85627	1.32163	1.38202	1.51179	1.35145	1.28011	1.11751	1.0316	0.97968	0.80375	0.68124	0.6257	0.46771	0.44158	0.39295	0.26324	0.18631	0.10348
1.27323	10.43	1	1.23121	-0.39026	1.82543	0.56653	-0.26809	-1.68403	-0.11782	0.30062	0.17023	-1.8962	-2.18046	-1.4908	-1.07109	-0.61101	-0.69165	-0.71828	-0.20656	-0.06394	-0.45075	-0.81873	-1.72125	-1.20901	-0.48572	-0.28895	-0.42147	-0.81588	1.62368	1.40997	1.03575	2.82831	1.03051	1.1039	1.22931	1.10418	1.06736	0.969	0.96822	0.98528	0.87053	0.77391	0.68723	0.46613	0.37769	0.35485	0.22257	0.13123	0.07004
1.11314	10.65	1	1.36135	-0.3135	2.08672	0.73064	-0.00113	-1.46218	0.1946	0.49222	0.2062	-1.74232	-1.72354	-1.08249	-0.73636	-0.24177	-0.40583	-0.44818	0.01787	0.12212	-0.27221	-0.65916	-1.69037	-1.15677	-0.43569	-0.24374	-0.37059	-0.75995	1.62941	1.41171	1.03494	2.80692	1.2714	1.35929	1.56275	1.43381	1.35689	1.21516	1.09032	1.01304	0.82142	0.69607	0.64743	0.45376	0.39794	0.30361	0.11075	0.01022	-0.02119
1.07647	10.3	0	1.31048	-0.32483	1.82151	0.72441	-0.21803	-1.65365	0.04317	0.51577	0.17615	-1.85078	-2.18046	-1.37882	-0.95782	-0.43771	-0.57692	-0.51541	0.02073	0.15637	-0.24222	-0.63395	-1.66756	-1.28904	-0.55815	-0.24413	-0.37716	-0.78252	1.61795	1.41159	1.0316	2.79385	1.09313	1.15356	1.31867	1.16373	1.12926	1.01877	0.96398	0.92729	0.79819	0.68723	0.5558	0.46052	0.32136	0.29831	0.15761	0.07463	0.05436
0.74449	10.13	0	1.4553	-0.23219	1.90848	0.69483	-0.2107	-1.67985	0.06322	0.47992	0.15005	-1.89963	-2.22185	-1.33724	-0.93704	-0.38764	-0.52491	-0.56162	-0.0356	0.11912	-0.25822	-0.64321	-1.65365	-1.31966	-0.61101	-0.27819	-0.39126	-0.77806	1.62729	1.4094	1.03133	2.78466	1.18993	1.28303	1.46944	1.34891	1.29088	1.16023	1.09823	1.09075	0.93857	0.81703	0.7575	0.60128	0.51379	0.48464	0.30973	0.21371	0.17054
0.97527	10.46	0	1.23528	-0.391	1.68395	0.81473	0.02371	-1.53165	0.28983	0.61291	0.11787	-1.80688	-1.77211	-1.08302	-0.73731	-0.17934	-0.28601	-0.27704	0.16732	0.24165	-0.16871	-0.57675	-1.78516	-1.77211	-1.01773	-0.25142	-0.30103	-0.73119	1.61094	1.41709	1.0186	2.7721	1.14915	1.23057	1.39599	1.26109	1.20753	1.04885	0.92808	0.83022	0.66656	0.55945	0.54377	0.42325	0.33148	0.26829	0.15922	0.047	0.00921
1.421	10.58	0	1.31323	-0.34144	1.77085	0.52128	-0.30155	-2.09151	-0.07852	0.26757	0.06959	-2.39794	-2.61979	-1.56864	-1.07779	-0.57073	-0.59585	-0.73636	-0.25197	-0.10111	-0.45482	-0.82681	-1.79588	-1.60906	-0.85605	-0.35291	-0.43168	-0.83091	1.6252	1.40905	1.02859	2.75727	1.2692	1.33613	1.51649	1.41697	1.37512	1.26427	1.21281	1.20349	1.06806	0.95681	0.89726	0.72126	0.64673	0.64312	0.52849	0.4351	0.39852
0.88944	10.5	0	1.2014	-0.37099	1.62014	0.60756	-0.0734	-1.54363	0.0515	0.35005	0.1856	-1.83565	-1.80688	-1.16877	-0.77963	-0.385	-0.58071	-0.6482	-0.15939	-0.01158	-0.39664	-0.77754	-1.76195	-1.27572	-0.50031	-0.26512	-0.36714	-0.76422	1.63957	1.40923	1.03258	2.75832	1.37115	1.443	1.60115	1.46951	1.41982	1.29694	1.21074	1.16099	0.99673	0.9158	0.84406	0.68124	0.59843	0.59153	0.43404	0.33412	0.29831
1.32825	10.16	1	1.24674	-0.38478	1.76641	0.64907	-0.18363	-1.8962	0.00527	0.31875	0.30692	-2.18046	-2.16749	-1.48812	-0.98506	-0.54091	-0.55564	-0.52856	-0.10679	-0.07038	-0.50543	-0.84013	-1.61798	-0.91686	-0.19396	-0.16178	-0.43794	-0.84588	1.61376	1.41465	1.05118	2.80891	1.1876	1.19336	1.27983	1.102	1.06446	0.95061	0.89671	0.92356	0.81421	0.76384	0.74429	0.6122	0.5336	0.49097	0.30821	0.21455	0.18485
0.93121	10.35	0	1.21165	-0.37001	1.55509	0.6266	-0.17542	-1.83863	-0.0766	0.36101	0.2463	-2.11919	-2.12494	-1.42597	-1.00393	-0.57955	-0.7122	-0.60625	-0.11787	-0.00406	-0.41476	-0.79615	-1.74715	-1.20761	-0.40827	-0.16128	-0.33828	-0.76802	1.62213	1.41135	1.03594	2.80729	1.35825	1.42344	1.55959	1.4065	1.32741	1.17026	1.07676	1.02237	0.85991	0.77867	0.711	0.56031	0.45665	0.43669	0.25927	0.16914	0.09856
1.15556	10.5	1	1.21985	-0.43136	1.44091	0.52211	-0.23003	-1.57675	-0.04215	0.23241	0.13972	-1.81248	-2.05552	-1.3536	-0.87063	-0.58269	-0.60555	-0.74521	-0.28241	-0.13888	-0.50348	-0.85949	-1.73755	-1.36251	-0.62069	-0.2791	-0.43192	-0.84649	1.63628	1.4098	1.03337	2.81041	1.17891	1.2454	1.3812	1.21955	1.17374	1.03409	0.93642	0.8971	0.74671	0.61855	0.54466	0.4	0.2953	0.23287	0.08517	-0.04232	-0.08669
1.55914	10.07	1	1.37254	-0.29367	1.98588	0.67861	0.19156	-0.75227	0.31641	0.4543	0.09688	-0.97021	-1.17783	-0.66234	-0.3362	-0.15989	-0.36927	-0.5761	-0.08323	0.0976	-0.26793	-0.66055	-1.73283	-1.64017	-1.02965	-0.27523	-0.3417	-0.75895	1.69507	1.40817	1.02149	2.85228	1.11683	1.17763	1.3264	1.17907	1.12222	0.99373	0.94234	0.97313	0.87409	0.81291	0.72862	0.51099	0.34505	0.25927	0.0569	-0.18046	-0.16962
1.0947	10.46	1	1.19618	-0.39669	1.53275	0.5251	-0.54883	-2.69897	-0.57626	0.21152	0.26722	-2.61979	-4	-4	-2.0655	-1.21113	-1.19997	-0.91364	-0.32431	-0.1507	-0.54318	-0.88273	-1.64207	-0.99055	-0.24695	-0.19498	-0.45469	-0.83923	1.61651	1.40874	1.04957	2.79683	1.20124	1.2855	1.44888	1.31004	1.22236	1.0568	0.99135	0.97326	0.84853	0.77815	0.73217	0.57596	0.51851	0.47268	0.34841	0.2546	0.21967
0.81123	10.33	0	1.2907	-0.35455	1.63749	0.64205	-0.17025	-1.74473	0.01674	0.41115	0.13878	-1.98716	-2.09151	-1.37572	-0.97143	-0.4521	-0.53715	-0.59585	-0.08202	0.04864	-0.33724	-0.72862	-1.77989	-1.44129	-0.68089	-0.26728	-0.36231	-0.77495	1.61851	1.41	1.02741	2.7353	1.31206	1.3764	1.52695	1.39144	1.33061	1.19006	1.12749	1.11251	0.9927	0.90167	0.87589	0.74689	0.65459	0.64062	0.5182	0.44456	0.42364
0.99676	9.95	1	1.36021	-0.31084	1.94645	0.64193	-0.29956	-2.38722	-0.07505	0.37275	0.21882	-2.60206	-2.67778	-1.78781	-1.29158	-0.56051	-0.5867	-0.61511	-0.10447	0.001	-0.39416	-0.7607	-1.66154	-1.01773	-0.30408	-0.23785	-0.47756	-0.84497	1.60424	1.41081	1.04593	2.82825	1.24984	1.31826	1.48219	1.38112	1.34449	1.23691	1.1754	1.12587	0.95813	0.82992	0.74261	0.55139	0.50644	0.52412	0.44083	0.32954	0.28309
0.98273	9.89	1	1.24846	-0.33324	1.81624	0.63584	-0.30164	-2.24412	-0.10281	0.38528	0.20496	-2.46852	-2.60206	-1.69897	-1.24489	-0.57219	-0.66575	-0.64035	-0.11031	0.0214	-0.37274	-0.74982	-1.69037	-1.10128	-0.36482	-0.24711	-0.4383	-0.81816	1.61146	1.41019	1.04157	2.73886	1.25888	1.32153	1.48399	1.36334	1.31796	1.1982	1.10963	1.05032	0.91369	0.84377	0.81482	0.69523	0.64039	0.62078	0.50644	0.4785	0.44382
0.88641	10.6	0	1.29623	-0.35934	1.48287	0.67875	-0.37986	-2.67778	-0.19654	0.44072	0.24903	-2.61979	-4	-2.14267	-1.5867	-0.72561	-0.81559	-0.58203	-0.04029	0.07925	-0.33536	-0.72102	-1.68194	-1.09367	-0.33059	-0.17973	-0.38987	-0.79915	1.60146	1.41191	1.04191	2.73643	1.1854	1.29078	1.46356	1.36947	1.35989	1.25164	1.21056	1.1949	1.03565	0.9398	0.91337	0.79317	0.75226	0.77391	0.63626	0.55597	0.54819
1.01206	9.75	0	1.33264	-0.27855	1.83885	0.6284	-0.03768	-1.44009	0.14724	0.35261	0.1651	-1.7167	-1.7167	-1.11521	-0.7073	-0.35154	-0.4142	-0.53224	-0.11131	-0.02411	-0.41072	-0.78941	-1.79049	-1.32331	-0.5447	-0.24056	-0.39783	-0.81702	1.63497	1.41182	1.03365	2.73256	1.21886	1.33263	1.53632	1.43163	1.40479	1.2741	1.18557	1.1371	0.99657	0.90899	0.87035	0.73526	0.64975	0.59371	0.46453	0.38535	0.37457
1.2503	10	0	1.38863	-0.26686	1.88593	0.55931	-0.11959	-1.38828	-0.05365	0.30707	0.15785	-1.63451	-1.767	-1.18046	-0.82623	-0.51798	-0.73072	-0.72239	-0.20572	-0.05257	-0.44009	-0.82304	-1.81816	-1.42829	-0.6562	-0.27622	-0.3465	-0.76574	1.63669	1.40944	1.02728	2.69526	1.22495	1.30998	1.47809	1.36533	1.35379	1.21315	1.10152	1.01773	0.82191	0.72291	0.67872	0.54613	0.47186	0.41959	0.29189	0.22401	0.17448
0.92216	10.55	0	1.21484	-0.39764	1.43775	0.586	-0.26688	-2.10791	-0.06758	0.3506	0.105	-2.46852	-2.21467	-1.54061	-1.07624	-0.55207	-0.62912	-0.65189	-0.1393	-0.01332	-0.40209	-0.79183	-1.82391	-1.32331	-0.5499	-0.33961	-0.48004	-0.86107	1.61407	1.41065	1.03614	2.71131	1.20477	1.28919	1.49362	1.42624	1.41102	1.27001	1.16963	1.12175	0.98259	0.9005	0.87931	0.7413	0.67908	0.6596	0.542	0.47609	0.47052
1.03084	10.27	1	1.30664	-0.34972	1.78746	0.67127	-0.48492	-4	-0.27278	0.41484	0.28708	-2.69897	-4	-4	-2.79588	-0.83357	-0.90833	-0.59877	-0.06987	0.04747	-0.36422	-0.72793	-1.59176	-1.03292	-0.30504	-0.14838	-0.36927	-0.78278	1.60466	1.41207	1.0432	2.74807	1.16605	1.25927	1.44255	1.31472	1.28298	1.17047	1.07083	1.0036	0.83463	0.73904	0.73143	0.62078	0.58787	0.57071	0.44753	0.38021	0.34383
1.2833	10.38	1	1.22194	-0.40323	1.75051	0.71539	-0.09843	-1.61618	0.08579	0.41459	0.33409	-1.86967	-1.93181	-1.2815	-0.90939	-0.371	-0.51046	-0.4999	-0.04263	0.03435	-0.38164	-0.72862	-1.54668	-0.83003	-0.12523	-0.16077	-0.44177	-0.80911	1.62058	1.41284	1.05543	2.78204	1.08619	1.14472	1.31276	1.19557	1.15425	1.03562	0.96063	0.90976	0.71181	0.54377	0.49069	0.31074	0.23287	0.20218	0.11155	0.08856	0.07048
0.8175	9.9	1	1.2071	-0.38178	1.57749	0.68764	-0.30242	-1.9914	-0.06748	0.4767	0.15842	-2.14874	-2.60206	-1.67985	-1.31876	-0.55362	-0.64035	-0.54166	-0.0082	0.11624	-0.28743	-0.68361	-1.73283	-1.30277	-0.56527	-0.25657	-0.37934	-0.78383	1.60261	1.41185	1.0313	2.81175	1.28109	1.32261	1.44248	1.30632	1.26795	1.1613	1.09699	1.09384	0.9244	0.79588	0.69918	0.52101	0.39253	0.36886	0.19957	0.12416	0.07745
1.09498	10.07	0	1.17725	-0.41711	1.5092	0.5665	-0.16349	-1.57675	-0.06043	0.3082	0.1602	-1.84466	-1.86012	-1.29585	-0.87387	-0.5499	-0.70885	-0.68403	-0.18	-0.05232	-0.46042	-0.84497	-1.82681	-1.26922	-0.4988	-0.29602	-0.41094	-0.81816	1.62669	1.41114	1.03393	2.75378	1.40491	1.50034	1.67977	1.57483	1.54081	1.40937	1.3334	1.26279	1.05826	0.9439	0.87285	0.68787	0.55486	0.49962	0.29792	0.22494	0.17194
1.05254	10.5	0	1.20303	-0.40524	1.549	0.60606	-0.3919	-2.92082	-0.23092	0.35457	0.18645	-2.85387	-4	-2.38722	-1.69465	-0.83684	-0.78622	-0.59448	-0.09849	-0.01368	-0.44021	-0.82536	-1.79049	-1.22988	-0.46686	-0.2371	-0.40023	-0.82507	1.59665	1.41372	1.03601	2.8479	1.25642	1.32872	1.46775	1.32064	1.26717	1.1557	1.09467	1.05454	0.88081	0.75205	0.6679	0.49897	0.3845	0.28416	0.11869	-0.02775	-0.08417
0.74107	9.74	1	1.21032	-0.42044	1.50243	0.55417	-0.25477	-1.87615	-0.12948	0.2809	0.16982	-2.1549	-2.16115	-1.52143	-1.12784	-0.5986	-0.69767	-0.71467	-0.21567	-0.08719	-0.47392	-0.84466	-1.75945	-1.15614	-0.4201	-0.29619	-0.45482	-0.83684	1.61857	1.40992	1.03961	2.75229	1.18973	1.23888	1.39545	1.26538	1.24663	1.15577	1.12641	1.10672	0.99511	0.9162	0.87104	0.69335	0.62644	0.57458	0.42906	0.34988	0.30668
1.11445	10.69	1	1.29994	-0.38126	1.74194	0.61344	-0.1181	-1.61083	-0.02443	0.29761	0.2798	-1.91721	-1.81248	-1.27572	-0.87975	-0.48122	-0.63827	-0.65679	-0.17108	-0.07686	-0.48905	-0.84043	-1.67778	-0.91507	-0.18669	-0.20705	-0.46674	-0.83654	1.62226	1.41074	1.05165	2.77062	1.31975	1.37085	1.5149	1.37632	1.30917	1.17857	1.10769	1.07537	0.88407	0.76804	0.69335	0.51157	0.42829	0.43136	0.34803	0.29215	0.30922
1.07725	10.66	1	1.24822	-0.3924	1.83059	0.62756	-0.37304	-2.5376	-0.32716	0.38741	0.24517	-2.60206	-4	-2.06048	-1.83863	-0.76447	-1.02641	-0.70642	-0.12326	0.03032	-0.37212	-0.75276	-1.68613	-1.1261	-0.37603	-0.19355	-0.3536	-0.75746	1.60952	1.40941	1.03755	2.80959	1.20295	1.24914	1.37133	1.24633	1.19511	1.07267	1.01852	1.01524	0.88231	0.76414	0.71957	0.56988	0.5207	0.50158	0.40124	0.29478	0.26381
1.2766	10.33	1	1.37694	-0.28792	2.0569	0.59369	-0.00754	-1.22548	0.16038	0.34494	0.05949	-1.4828	-1.56384	-0.99913	-0.6347	-0.32477	-0.4318	-0.56815	-0.13218	-0.02937	-0.40329	-0.78941	-1.87289	-1.69037	-0.98338	-0.34998	-0.40187	-0.82102	1.64181	1.41126	1.02461	2.83571	1.14785	1.23045	1.39474	1.26495	1.23087	1.12638	1.02428	0.92671	0.75757	0.63122	0.64373	0.48469	0.41867	0.35432	0.18564	0.08019	0.01888
1.17673	9.99	1	1.34518	-0.31293	2.05843	0.62577	0.18173	-0.79615	0.2758	0.40343	0.04941	-1.01818	-1.20273	-0.694	-0.39297	-0.17646	-0.4055	-0.61404	-0.13295	0.04376	-0.31176	-0.71019	-1.83863	-1.86328	-1.24412	-0.32957	-0.35468	-0.76145	1.68695	1.40751	1.02051	2.74107	1.2559	1.32379	1.49795	1.38047	1.36598	1.23984	1.164	1.11179	0.93354	0.8118	0.72467	0.57651	0.47087	0.44419	0.32857	0.26493	0.22371
0.94798	9.99	0	1.1959	-0.40709	1.4183	0.58616	-0.27844	-1.87615	-0.17012	0.33824	0.17167	-2.11351	-2.22185	-1.5986	-1.17263	-0.69897	-0.77676	-0.66015	-0.14122	-0.02457	-0.43345	-0.82102	-1.81248	-1.29073	-0.51371	-0.24864	-0.39158	-0.81079	1.6113	1.41149	1.03377	2.8141	1.21204	1.233	1.33973	1.17488	1.10485	0.97632	0.94558	0.93813	0.82282	0.76612	0.74036	0.63515	0.57242	0.5526	0.3867	0.29618	0.26324
0.62465	9.73	1	1.24797	-0.37161	1.61066	0.67657	-0.31489	-1.99568	-0.05198	0.43096	0.20585	-2.14874	-2.72125	-1.72125	-1.35655	-0.54714	-0.60572	-0.52827	-0.0373	0.05971	-0.34795	-0.72193	-1.64975	-1.07417	-0.37748	-0.25995	-0.43747	-0.82217	1.60321	1.41312	1.04086	2.75183	1.27399	1.35589	1.51398	1.37304	1.34016	1.23142	1.18041	1.1598	1.04083	0.95859	0.90554	0.74504	0.64789	0.5563	0.40287	0.28147	0.20798
1.05055	10.3	1	1.28285	-0.37504	1.70329	0.71664	0.06592	-1.17134	0.24822	0.49062	0.16714	-1.42713	-1.51004	-0.90378	-0.52447	-0.1798	-0.39426	-0.54683	-0.03091	0.13306	-0.2458	-0.63209	-1.66959	-1.25964	-0.57138	-0.30461	-0.36071	-0.74545	1.65872	1.40834	1.02795	2.79585	1.23541	1.31241	1.47723	1.35149	1.32148	1.20283	1.13589	1.09208	0.91507	0.78702	0.72951	0.54789	0.46275	0.44196	0.30872	0.25871	0.191
0.73109	10.58	1	1.31408	-0.38448	1.83822	0.52884	-0.27572	-2.00877	-0.18065	0.25375	0.15116	-2.3279	-2.16115	-1.60555	-1.14569	-0.68403	-0.71019	-0.7587	-0.2356	-0.11031	-0.50266	-0.88273	-1.84771	-1.24718	-0.47821	-0.27221	-0.43356	-0.83091	1.612	1.40973	1.03648	2.85279	1.24304	1.30392	1.43621	1.30133	1.26867	1.14664	1.07014	1.02565	0.83639	0.70686	0.64098	0.45822	0.40559	0.36849	0.21307	0.14613	0.11394
1.01168	9.71	1	1.22427	-0.40504	1.5832	0.63665	-0.03929	-1.70553	0.1502	0.38471	0.1491	-2.12494	-1.8041	-1.13371	-0.72862	-0.27132	-0.44733	-0.58436	-0.11424	0.01641	-0.35843	-0.73731	-1.74473	-1.22113	-0.48043	-0.34804	-0.44575	-0.80883	1.63851	1.40948	1.03594	2.71812	1.34143	1.40222	1.55058	1.4005	1.34129	1.20811	1.13687	1.1327	1.009	0.92735	0.88582	0.71818	0.62595	0.60873	0.43896	0.32173	0.25123
1.10402	9.95	1	1.3249	-0.3344	2.06333	0.58919	-0.25407	-1.89279	-0.1239	0.27492	0.24966	-2.11351	-2.21467	-1.64017	-1.25259	-0.60067	-0.65131	-0.68069	-0.19464	-0.10265	-0.50696	-0.85356	-1.65956	-0.9393	-0.22952	-0.23815	-0.48519	-0.84863	1.61045	1.41088	1.04974	2.7849	1.25418	1.30612	1.42282	1.2932	1.29004	1.20477	1.17298	1.10004	0.84922	0.68253	0.58385	0.44419	0.38748	0.40573	0.2974	0.21936	0.16492
1.30588	10.35	1	1.22375	-0.39747	1.3962	0.54233	-0.35546	-2.25964	-0.3831	0.23641	0.2521	-2.46852	-2.60206	-2.02687	-1.67778	-0.8636	-1.01412	-0.78648	-0.24849	-0.13177	-0.54821	-0.90067	-1.70774	-0.99439	-0.26035	-0.2307	-0.44009	-0.82391	1.60879	1.41046	1.04662	2.81838	1.26588	1.32325	1.47901	1.32643	1.27134	1.15396	1.10866	1.0867	0.95699	0.85373	0.77953	0.62668	0.4843	0.49203	0.38107	0.3508	0.28092
0.77671	10.65	0	1.22583	-0.3884	1.50379	0.51294	-0.53269	-4	-0.65033	0.2222	0.22259	-3.04576	-4	-4	-4	-1.47886	-1.33536	-0.78622	-0.25042	-0.14551	-0.57495	-0.93219	-1.75203	-1.12843	-0.38373	-0.22966	-0.40373	-0.82102	1.60188	1.41191	1.03967	2.74999	1.22666	1.28673	1.4348	1.30892	1.26527	1.14856	1.10004	1.07048	0.94927	0.86685	0.85733	0.75369	0.7108	0.70165	0.59555	0.55458	0.516
0.99661	10.47	1	1.2408	-0.36152	1.84323	0.66411	-0.11822	-1.5867	0.05377	0.4132	0.2017	-1.84771	-1.85699	-1.2652	-0.84894	-0.43997	-0.54914	-0.5385	-0.05379	0.04689	-0.36552	-0.75252	-1.75449	-1.17457	-0.41771	-0.23448	-0.39946	-0.81023	1.62005	1.4126	1.03685	2.76626	1.23535	1.2599	1.39905	1.27101	1.24616	1.08133	0.95182	0.87326	0.66478	0.5721	0.51883	0.38578	0.33627	0.32074	0.23287	0.17884	0.16279
1.02551	9.86	1	1.21245	-0.37934	1.65706	0.67275	-0.26914	-2.22185	-0.15559	0.41928	0.26724	-2.40894	-2.72125	-1.77211	-1.43533	-0.65521	-0.80244	-0.54485	-0.03844	0.05131	-0.37872	-0.75721	-1.69037	-1.08884	-0.35096	-0.17063	-0.33639	-0.7592	1.60064	1.41353	1.03749	2.79069	1.261	1.3117	1.45357	1.30791	1.25861	1.14913	1.11311	1.06963	0.89991	0.80106	0.72881	0.58389	0.47672	0.46198	0.26977	0.14353	0.05329
0.80841	9.94	1	1.15836	-0.42293	1.44091	0.61827	-0.28009	-2.04096	-0.12854	0.39356	0.15721	-2.29243	-2.40894	-1.5867	-1.17587	-0.58453	-0.75548	-0.66015	-0.10846	0.03507	-0.36101	-0.74982	-1.76195	-1.31158	-0.55642	-0.28794	-0.3919	-0.79183	1.6147	1.41023	1.03201	2.81561	1.32168	1.37361	1.50792	1.36276	1.30719	1.13544	0.98581	0.90874	0.71301	0.62668	0.60643	0.47712	0.39711	0.33579	0.17333	0.02315	-0.01579
0.65757	10.56	0	1.20548	-0.40434	1.54282	0.64943	-0.32358	-2.26761	-0.09307	0.38846	0.21365	-2.40894	-2.92082	-1.88606	-1.42713	-0.61261	-0.62033	-0.56177	-0.07201	0.01494	-0.3948	-0.76624	-1.67985	-1.07212	-0.36081	-0.22454	-0.43522	-0.82857	1.59939	1.41279	1.04172	2.72062	1.32345	1.38262	1.53931	1.43136	1.39199	1.26313	1.22092	1.25927	1.19306	1.14242	1.10761	0.95355	0.83312	0.75606	0.5892	0.45665	0.35857
1.2452	10.37	1	1.36021	-0.32207	2.01284	0.69449	-0.17419	-1.62525	-0.00533	0.42264	0.29064	-1.86012	-2.02687	-1.37572	-0.97224	-0.52129	-0.62838	-0.52462	-0.03721	0.04999	-0.37028	-0.73684	-1.62893	-0.99012	-0.26504	-0.15077	-0.38489	-0.80189	1.61434	1.41327	1.04465	2.76948	1.22525	1.27085	1.41747	1.26194	1.18705	1.04205	0.94881	0.87077	0.68914	0.57071	0.4501	0.29583	0.22247	0.17747	0.03093	0.01424	-0.07918
1.31059	10.51	1	1.28217	-0.37688	1.63246	0.64954	0.15045	-0.88672	0.24775	0.35873	0.21272	-1.10513	-1.28735	-0.78888	-0.48625	-0.2458	-0.41218	-0.47664	-0.08656	-0.0259	-0.42887	-0.80244	-1.74232	-1.16813	-0.44563	-0.21275	-0.38112	-0.81192	1.66587	1.41378	1.03701	2.78763	1.24209	1.29963	1.45241	1.30755	1.22469	1.08279	1.00083	0.95802	0.78193	0.65869	0.5876	0.41656	0.32614	0.34383	0.23227	0.20605	0.17747
1.10847	9.72	0	1.25358	-0.36455	1.45788	0.59228	0.02428	-1.03105	0.14339	0.33054	0.14495	-1.25964	-1.42597	-0.90101	-0.5499	-0.3193	-0.52346	-0.70642	-0.20405	-0.02975	-0.40033	-0.77443	-1.72354	-1.19928	-0.50004	-0.31885	-0.44527	-0.82594	1.66276	1.40848	1.03562	2.79346	1.20102	1.27326	1.4146	1.25507	1.16683	0.98553	0.87361	0.79742	0.65348	0.542	0.50098	0.40417	0.32793	0.32222	0.18642	0.06798	0.01888
0.80763	10.67	0	1.15534	-0.40483	1.51322	0.60606	-0.09323	-1.24185	0.04696	0.30612	0.21283	-1.46218	-1.65365	-1.13787	-0.77006	-0.51117	-0.53985	-0.57138	-0.14381	-0.07335	-0.48585	-0.84832	-1.73049	-1.12843	-0.40033	-0.19887	-0.41005	-0.83327	1.63002	1.41333	1.03976	2.8111	1.2132	1.2591	1.41972	1.27542	1.25401	1.12245	1.00534	0.93498	0.74893	0.66253	0.57705	0.42403	0.30103	0.26717	0.09192	0.05618	0.02706
1.41967	9.92	0	1.42781	-0.25557	1.97727	0.68077	0.45905	-0.54576	0.59021	0.31475	0.12927	-0.77702	-0.91186	-0.4133	-0.05227	0.11052	-0.01033	-0.44454	-0.14844	-0.07212	-0.42331	-0.77937	-1.76447	-1.30103	-0.79156	-0.2529	-0.32799	-0.75746	1.74421	1.41	1.01822	2.7851	1.32118	1.41358	1.57987	1.44475	1.38921	1.26155	1.21327	1.20237	1.07866	0.96244	0.86699	0.63009	0.47678	0.37848	0.19564	0.06783	0.01022
1.01549	10.16	1	1.22427	-0.3999	1.43933	0.55813	-0.14776	-1.30804	-0.01836	0.26795	0.15293	-1.50864	-1.73993	-1.25649	-0.88807	-0.60363	-0.58104	-0.59619	-0.17153	-0.11064	-0.52871	-0.90205	-1.81531	-1.27003	-0.521	-0.26424	-0.43156	-0.8617	1.62395	1.4139	1.03564	2.80544	1.16683	1.22552	1.36642	1.2057	1.1444	1.00468	0.98365	0.97505	0.85228	0.78493	0.75333	0.575	0.46447	0.39015	0.21894	0.09206	0.00718
1.53149	10.09	1	1.35411	-0.27244	2.05729	0.68825	0.29374	-0.59414	0.38776	0.4806	0.04614	-0.81163	-1.02182	-0.52201	-0.22012	-0.07727	-0.35823	-0.57154	-0.07038	0.12467	-0.23284	-0.63041	-1.75449	-1.94692	-4	-0.32726	-0.33517	-0.75671	1.72209	1.40733	1.01672	2.69267	1.27712	1.38013	1.55688	1.45535	1.44035	1.34096	1.26734	1.21402	1.04829	0.93185	0.85733	0.67648	0.54377	0.50676	0.33148	0.21053	0.15779
0.98034	10.41	0	1.24179	-0.37077	1.59218	0.6387	-0.27027	-2.1549	-0.09404	0.37335	0.22178	-2.39794	-2.4437	-1.7167	-1.25337	-0.67819	-0.69551	-0.50362	-0.05616	-0.00415	-0.44213	-0.82102	-1.76195	-1.16368	-0.39892	-0.20986	-0.3999	-0.83565	1.60207	1.41584	1.03929	2.86064	0.99365	1.0588	1.22148	1.11617	1.11869	1.01902	0.94448	0.93063	0.78261	0.66656	0.60592	0.46347	0.31777	0.27438	0.07311	-0.01687	-0.06937
1.19073	10.49	0	1.34831	-0.33208	1.74429	0.54105	-0.18158	-1.56067	-0.07988	0.22873	0.20142	-1.82391	-1.85387	-1.33348	-0.91009	-0.57381	-0.66274	-0.75227	-0.25578	-0.14231	-0.54016	-0.89449	-1.74473	-1.04915	-0.32312	-0.27581	-0.4832	-0.86107	1.6239	1.41025	1.04428	2.76177	1.18819	1.28748	1.45204	1.34035	1.31231	1.20483	1.13717	1.11719	1.00093	0.91945	0.84035	0.68016	0.52474	0.46666	0.24716	0.10429	0.02803
0.66587	10.04	1	1.13065	-0.39263	1.35025	0.66794	0.13789	-0.95117	0.25164	0.40995	0.21964	-1.19723	-1.31158	-0.76624	-0.3869	-0.19301	-0.47418	-0.66615	-0.13277	0.05763	-0.32597	-0.70093	-1.67162	-1.14327	-0.4364	-0.25485	-0.35625	-0.75548	1.6826	1.40765	1.03214	2.78788	1.2599	1.31637	1.44671	1.26717	1.19399	1.05124	0.99017	0.96781	0.86148	0.80747	0.75769	0.60873	0.49995	0.47157	0.35857	0.25123	0.21434
1.02908	10.26	0	1.256	-0.36418	1.55267	0.62562	-0.14899	-1.35655	-0.01175	0.36539	0.19151	-1.56384	-1.78516	-1.25885	-0.88606	-0.57528	-0.62361	-0.55549	-0.08895	-0.0059	-0.42377	-0.80604	-1.76955	-1.24642	-0.48558	-0.2107	-0.39426	-0.83003	1.62114	1.4137	1.03571	2.78135	1.30134	1.36267	1.5326	1.39769	1.35666	1.25106	1.20708	1.17228	0.99813	0.91179	0.84421	0.671	0.57842	0.533	0.39462	0.28092	0.27875
1.19404	10.06	1	1.34262	-0.30794	1.83885	0.62663	-0.08735	-1.73283	0.04364	0.37869	0.19151	-2.10791	-1.90658	-1.21254	-0.83505	-0.37376	-0.60363	-0.62288	-0.12517	0.01418	-0.37008	-0.75056	-1.74715	-1.25964	-0.49363	-0.26257	-0.37049	-0.76372	1.63447	1.40933	1.03326	2.84266	1.25871	1.31752	1.46559	1.29619	1.19399	1.00951	0.91204	0.88339	0.70899	0.58087	0.48362	0.33051	0.25065	0.20347	0.09856	0.00206	-0.0995
0.9062	10.23	1	1.17231	-0.38982	1.4624	0.57749	0.03599	-1.32883	0.17053	0.32265	0.09937	-1.64397	-1.54821	-0.9694	-0.56687	-0.27425	-0.47096	-0.63507	-0.18026	-0.04039	-0.41771	-0.8066	-1.90309	-1.5391	-0.70708	-0.35018	-0.40176	-0.80217	1.65371	1.40959	1.02766	2.83717	1.26217	1.32565	1.47925	1.33632	1.28988	1.13748	1.05189	1.01062	0.85661	0.74893	0.72719	0.56116	0.47678	0.40165	0.25756	0.18765	0.11235
1.15015	10.18	1	1.25479	-0.35535	1.8651	0.60358	-0.13236	-1.5157	0.04848	0.33363	0.15579	-1.75449	-1.85699	-1.26761	-0.88975	-0.42678	-0.5293	-0.58737	-0.13454	-0.04101	-0.43878	-0.80911	-1.73518	-1.15739	-0.45198	-0.32643	-0.4598	-0.84103	1.62474	1.41223	1.03782	2.78534	1.24581	1.31672	1.45481	1.29125	1.22519	1.07745	0.98826	0.95136	0.77781	0.66208	0.5696	0.42713	0.31876	0.30206	0.19629	0.11075	0.03667
0.81906	10.05	1	1.20385	-0.38626	1.57171	0.60838	0.08066	-1.1891	0.15872	0.26607	0.29152	-1.47237	-1.46471	-0.92227	-0.54867	-0.30295	-0.54806	-0.57268	-0.18144	-0.11634	-0.54852	-0.89076	-1.7122	-0.9838	-0.24718	-0.19648	-0.37727	-0.78701	1.65587	1.41291	1.04372	2.81085	1.16753	1.24931	1.39736	1.24528	1.15382	0.98431	0.88068	0.78448	0.62128	0.54819	0.49634	0.3967	0.33484	0.30566	0.16984	0.13415	0.09525
0.90317	10.64	0	1.28262	-0.33544	1.60097	0.56159	-0.01854	-1.02228	0.05096	0.29805	0.15546	-1.24412	-1.4437	-0.93742	-0.60607	-0.43759	-0.64302	-0.76472	-0.24124	-0.05919	-0.43451	-0.81163	-1.76195	-1.26122	-0.54212	-0.27737	-0.40012	-0.80272	1.65769	1.40843	1.03328	2.69298	1.21888	1.2927	1.45632	1.34104	1.28773	1.18298	1.1038	1.08099	0.92428	0.84881	0.80117	0.63849	0.54283	0.49739	0.35603	0.2113	0.21924
0.82221	10.5	0	1.2938	-0.32602	1.67852	0.64786	-0.17483	-1.80688	-0.05502	0.31467	0.32527	-2.05061	-2.11919	-1.51286	-1.2321	-0.52593	-0.63545	-0.54714	-0.11193	-0.07541	-0.51584	-0.84649	-1.60033	-0.8471	-0.14648	-0.17321	-0.41794	-0.80134	1.60705	1.41408	1.05274	2.78825	1.23715	1.2922	1.43597	1.29875	1.25175	1.1149	1.08364	1.08889	0.96926	0.9005	0.90746	0.75497	0.69398	0.65915	0.50353	0.42906	0.43098
1.11901	10.13	1	1.18977	-0.36173	1.46835	0.59917	-0.00908	-1.17134	0.10636	0.34604	0.17094	-1.41454	-1.54516	-0.97143	-0.57643	-0.34901	-0.57106	-0.7535	-0.20852	-0.00463	-0.37768	-0.75721	-1.73755	-1.32698	-0.57349	-0.27556	-0.36071	-0.76574	1.66164	1.40723	1.02912	2.6731	1.03409	1.11893	1.29351	1.17821	1.13998	1.0249	0.94317	0.88743	0.69461	0.59366	0.51233	0.3784	0.28556	0.25927	0.17124	0.1038	0.05817
1.14469	9.92	0	1.17754	-0.3757	1.25768	0.57771	-0.29474	-1.81531	-0.1507	0.31273	0.17316	-1.99568	-2.20761	-1.67572	-1.24033	-0.66615	-0.68825	-0.68319	-0.16903	-0.05198	-0.45668	-0.83476	-1.75945	-1.12843	-0.38605	-0.28988	-0.47198	-0.85387	1.61114	1.4111	1.0412	2.71637	1.2222	1.31688	1.48733	1.36248	1.33123	1.21845	1.16997	1.14145	0.97297	0.85024	0.76765	0.55509	0.48808	0.39678	0.25688	0.08159	0.05051
0.41241	10.19	0	1.14082	-0.38364	1.22789	0.59108	-0.39426	-2.36653	-0.46763	0.26642	0.33011	-2.5376	-2.95861	-2.33724	-1.67366	-0.97675	-1.14569	-0.8216	-0.22804	-0.09745	-0.52346	-0.8617	-1.61798	-0.86328	-0.1333	-0.14905	-0.42516	-0.80911	1.60696	1.40973	1.05433	2.75118	1.38569	1.43186	1.55101	1.403	1.37063	1.23846	1.14108	1.11506	0.963	0.86417	0.83463	0.70268	0.61177	0.58223	0.4306	0.35218	0.33244
1.18376	10.09	1	1.26364	-0.32276	1.8169	0.66551	-0.14146	-1.47237	-0.07186	0.46425	0.17797	-1.6968	-1.91364	-1.24642	-0.98422	-0.49716	-0.84924	-0.58889	-0.04134	0.11025	-0.29166	-0.69529	-1.7986	-1.66756	-0.80995	-0.22207	-0.26337	-0.6925	1.62653	1.41036	1.01994	2.75511	1.27537	1.34951	1.49795	1.34756	1.29797	1.16886	1.11442	1.12726	1.01663	0.95539	0.89893	0.72951	0.57869	0.44937	0.25814	0.14167	0.05799
1.1176	10.96	1	1.2982	-0.41048	1.67117	0.62925	0.00975	-1.28233	0.17975	0.33899	0.21043	-1.56543	-1.57349	-0.98716	-0.56543	-0.28904	-0.46382	-0.59227	-0.14893	-0.03236	-0.42597	-0.78463	-1.68613	-1.08672	-0.36502	-0.28084	-0.44879	-0.83446	1.65333	1.41123	1.04056	2.80123	1.29677	1.34607	1.47729	1.33736	1.28136	1.16044	1.07083	0.99196	0.80196	0.68059	0.63587	0.50386	0.40613	0.39295	0.29109	0.20541	0.21497
0.60189	9.88	1	1.29929	-0.37099	1.76938	0.65329	-0.40949	-2.45593	-0.17927	0.40865	0.22094	-2.46852	-4	-2.14267	-1.65365	-0.66154	-0.74642	-0.63489	-0.08413	0.04458	-0.35596	-0.72955	-1.64589	-1.0511	-0.33932	-0.24162	-0.43902	-0.81787	1.60323	1.41081	1.04265	2.75631	1.34928	1.45266	1.64166	1.5217	1.47073	1.2988	1.17671	1.10721	0.95148	0.87174	0.84273	0.72545	0.67298	0.6392	0.50837	0.43745	0.38279
1.05865	10.18	0	1.19507	-0.37252	1.44248	0.61871	-0.1359	-1.57512	0.02853	0.38532	0.12892	-1.83863	-1.88273	-1.25571	-0.8814	-0.45137	-0.59688	-0.56114	-0.09254	0.01957	-0.38101	-0.77392	-1.82681	-1.44491	-0.64628	-0.30901	-0.39222	-0.80355	1.6266	1.41233	1.03007	2.75831	1.24663	1.32692	1.48396	1.33412	1.28743	1.13838	1.09016	1.1025	0.94577	0.86881	0.81403	0.60412	0.48868	0.40613	0.25007	0.14539	0.11075
1.71901	9.88	1	1.45606	-0.26051	2.08778	0.65892	0.08568	-0.91293	0.2029	0.46295	0.04005	-1.12901	-1.33348	-0.81361	-0.52564	-0.23463	-0.47886	-0.60398	-0.06987	0.10714	-0.25909	-0.66214	-1.80134	-1.73049	-1.09745	-0.35942	-0.37696	-0.76777	1.66563	1.40773	1.02229	2.76704	1.29157	1.37918	1.54607	1.41814	1.37383	1.20541	1.08721	0.99959	0.80147	0.6539	0.59555	0.43594	0.37282	0.31975	0.20541	0.08347	0.01223
0.84232	9.91	1	1.17435	-0.41292	1.51322	0.6429	-0.24665	-2.24412	-0.13478	0.35463	0.28504	-2.5376	-2.33724	-1.68825	-1.25727	-0.57365	-0.6834	-0.69465	-0.13537	-0.01135	-0.4142	-0.77495	-1.63639	-0.91151	-0.19138	-0.18257	-0.43914	-0.80465	1.6065	1.40919	1.05009	2.78366	1.30345	1.38129	1.53578	1.40577	1.37688	1.26723	1.21415	1.2266	1.10127	1.03189	0.99207	0.84775	0.76396	0.73086	0.57071	0.46912	0.44233
0.97721	10.49	1	1.20085	-0.42429	1.48144	0.59259	-0.30601	-2.25964	-0.07988	0.34331	0.12992	-2.5376	-2.4318	-1.70774	-1.14691	-0.62142	-0.61798	-0.61421	-0.12505	-0.02471	-0.42817	-0.81248	-1.8041	-1.28988	-0.52651	-0.30103	-0.46306	-0.86519	1.60836	1.41239	1.03623	2.83059	1.24061	1.2942	1.45492	1.33364	1.32079	1.19597	1.12486	1.03227	0.81939	0.70696	0.64952	0.52597	0.41338	0.36575	0.20541	0.13339	0.13033
0.62403	9.97	1	1.12222	-0.43857	1.34439	0.62262	-0.57009	-3.04576	-0.54151	0.31827	0.33784	-2.63827	-4	-4	-4	-1.0752	-1.23136	-0.80939	-0.19132	-0.04518	-0.45942	-0.79588	-1.55129	-0.84558	-0.12942	-0.14261	-0.4351	-0.80995	1.60533	1.40952	1.05567	2.77227	1.28082	1.33369	1.50024	1.36939	1.32896	1.20009	1.13033	1.10559	0.97554	0.90734	0.86403	0.7	0.63009	0.59973	0.48158	0.43896	0.38578
1.2004	10.13	1	1.28892	-0.32604	1.82086	0.66708	0.08174	-1.0716	0.25592	0.40401	0.18344	-1.32239	-1.42136	-0.85294	-0.4431	-0.2151	-0.38934	-0.59397	-0.11306	0.04305	-0.33602	-0.70841	-1.68194	-1.21254	-0.48852	-0.26536	-0.40594	-0.80382	1.67013	1.40932	1.03383	2.79893	1.31617	1.37671	1.53851	1.42449	1.38197	1.26126	1.17068	1.09873	0.8752	0.72719	0.65252	0.47436	0.36886	0.27438	0.09608	-0.05505	-0.11946
1.19008	10.53	0	1.33546	-0.30951	1.91062	0.63949	-0.27868	-2.37675	-0.22519	0.41556	0.2189	-2.61979	-2.74473	-1.6925	-1.4034	-0.62088	-0.8791	-0.70752	-0.10657	0.06247	-0.32781	-0.72033	-1.73993	-1.24795	-0.46118	-0.1924	-0.32846	-0.73072	1.61309	1.40769	1.03293	2.81799	1.27018	1.31432	1.43658	1.23625	1.14657	0.9612	0.84466	0.79819	0.61253	0.51093	0.48768	0.36263	0.33244	0.30668	0.13415	0.10591	0.07659
0.83996	10.28	1	1.21669	-0.37376	1.55509	0.61504	-0.29662	-2.01773	-0.18682	0.34167	0.24643	-2.24412	-2.36653	-1.69465	-1.30892	-0.61816	-0.75572	-0.7428	-0.1659	-0.02063	-0.41612	-0.78015	-1.65365	-0.97347	-0.25964	-0.23055	-0.44575	-0.80799	1.61063	1.40881	1.04622	2.82573	1.38612	1.45734	1.61025	1.47216	1.42593	1.25291	1.16612	1.12463	0.96131	0.85184	0.81782	0.66878	0.5654	0.53991	0.37978	0.28844	0.27162
0.85008	10.37	0	1.27852	-0.34002	1.63548	0.74129	-0.30963	-4	0.03415	0.53521	0.1667	-3.22185	-4	-1.78781	-1.32883	-0.44831	-0.53033	-0.45063	0.05446	0.17038	-0.22827	-0.62051	-1.65956	-1.33819	-0.60854	-0.25243	-0.37335	-0.77963	1.60416	1.413	1.03076	2.81537	1.28673	1.365	1.54286	1.43106	1.37779	1.21942	1.11083	1.03894	0.85067	0.77625	0.76128	0.66253	0.59633	0.54994	0.39877	0.27217	0.18899
0.78289	10.69	0	1.20194	-0.42209	1.4456	0.5559	-0.46993	-2.69897	-0.32606	0.26998	0.20388	-2.69897	-4	-4	-1.86646	-0.91507	-0.86742	-0.72125	-0.1988	-0.10073	-0.51913	-0.8768	-1.71444	-1.04144	-0.32248	-0.27786	-0.49282	-0.8755	1.60079	1.41213	1.04513	2.79354	1.30668	1.36842	1.54294	1.42612	1.38705	1.25262	1.18564	1.16308	1.03131	0.9413	0.89487	0.76645	0.727	0.72291	0.59265	0.50805	0.42129
0.8083	10.45	0	1.26316	-0.40705	1.61805	0.62955	-0.49976	-4	-0.25274	0.39636	0.18318	-2.74473	-4	-4	-2.05061	-0.82362	-0.84013	-0.62106	-0.08407	0.03338	-0.37986	-0.75995	-1.70334	-1.20901	-0.48254	-0.25909	-0.40871	-0.81873	1.59992	1.4127	1.0356	2.76527	1.41358	1.47522	1.641	1.50773	1.45091	1.31856	1.24528	1.19113	1.03448	0.9202	0.87313	0.72893	0.62078	0.60361	0.49269	0.42129	0.40328
1.01833	9.84	1	1.15412	-0.42419	1.6149	0.6558	-0.16021	-1.74473	-0.00157	0.39691	0.22593	-2.01323	-2.00877	-1.36251	-0.99568	-0.44285	-0.58737	-0.60642	-0.0927	0.0308	-0.36472	-0.74041	-1.68403	-1.05159	-0.32652	-0.23973	-0.41953	-0.79615	1.61819	1.41012	1.04187	2.75724	1.26979	1.33172	1.48287	1.34631	1.29462	1.14085	1.06481	1.01574	0.87285	0.76663	0.73848	0.57788	0.46807	0.42285	0.29478	0.17678	0.14613
0.87529	10.38	0	1.19756	-0.39282	1.38382	0.61364	-0.28651	-2.09691	-0.16165	0.38614	0.16032	-2.3098	-2.42022	-1.69465	-1.22548	-0.70443	-0.76751	-0.61618	-0.09189	0.02674	-0.38405	-0.78489	-1.85387	-1.47366	-0.61961	-0.22432	-0.35635	-0.79129	1.60791	1.4118	1.02942	2.74088	1.28475	1.35916	1.50077	1.37645	1.31321	1.19892	1.1164	1.06392	0.87644	0.75442	0.69398	0.5892	0.59397	0.60566	0.51125	0.44827	0.40247
0.77711	10.35	1	1.15746	-0.39731	1.47567	0.61349	-0.45432	-2.58503	-0.2745	0.33262	0.2544	-2.55284	-4	-2.85387	-2.19382	-0.76523	-0.84863	-0.69315	-0.15341	-0.03711	-0.44745	-0.79833	-1.61261	-0.93893	-0.24124	-0.24611	-0.47599	-0.84013	1.60314	1.41136	1.04882	2.82223	1.37006	1.41735	1.55408	1.39282	1.32988	1.1774	1.06535	1.00636	0.81797	0.74429	0.68617	0.53148	0.44568	0.40977	0.25065	0.17263	0.07659
1.3281	10.55	1	1.33546	-0.3407	1.92169	0.58832	-0.02429	-1.16178	0.0693	0.28943	0.21919	-1.39794	-1.54668	-1.01278	-0.68592	-0.39115	-0.57463	-0.68027	-0.21353	-0.08571	-0.46092	-0.81644	-1.68825	-1.05948	-0.35223	-0.23508	-0.43427	-0.81787	1.64729	1.40927	1.04246	2.78726	1.40124	1.46396	1.62189	1.47182	1.38701	1.22092	1.11131	1.02089	0.80229	0.67973	0.59712	0.46877	0.4279	0.39835	0.24245	0.14242	0.00309
0.98445	9.83	1	1.3092	-0.32533	1.7679	0.59336	-0.46942	-3.04576	-0.28617	0.37802	0.13046	-2.74473	-4	-2.48149	-1.64782	-0.84986	-0.87811	-0.68487	-0.12171	0.02214	-0.37841	-0.77417	-1.80688	-1.48413	-0.66797	-0.2805	-0.39019	-0.81051	1.6058	1.4109	1.02976	2.81276	1.2963	1.36997	1.52904	1.39408	1.34115	1.19326	1.09309	1.02725	0.8319	0.72642	0.69793	0.58358	0.48464	0.45339	0.27984	0.25297	0.18157
0.76765	10.2	1	1.30557	-0.32181	1.8537	0.69253	-0.20894	-1.72354	-0.02287	0.41667	0.28538	-1.9393	-2.08619	-1.48149	-1.12378	-0.50114	-0.59397	-0.54561	-0.04847	0.04399	-0.36967	-0.73471	-1.61083	-0.90274	-0.19084	-0.1831	-0.45235	-0.82304	1.60686	1.41215	1.05139	2.80113	1.37269	1.44512	1.61735	1.49346	1.43802	1.29067	1.18671	1.14635	0.99782	0.92489	0.87049	0.71541	0.64015	0.57513	0.39295	0.28631	0.20926
0.81081	10.36	0	1.22711	-0.39893	1.54282	0.55407	-0.28383	-2.06048	-0.16609	0.29732	0.16035	-2.34679	-2.3279	-1.61083	-1.1296	-0.6562	-0.73802	-0.7508	-0.21219	-0.06293	-0.44916	-0.83003	-1.79317	-1.27819	-0.50086	-0.26344	-0.41873	-0.81759	1.61858	1.40923	1.03546	2.82245	1.21892	1.27783	1.42445	1.2806	1.22042	1.06721	0.98	0.96356	0.82869	0.74911	0.69731	0.5696	0.47366	0.43594	0.2932	0.15563	0.09774
0.93219	10.6	1	1.20575	-0.40309	1.4624	0.53404	-0.06727	-1.37059	0.06017	0.23234	0.14442	-1.63639	-1.66354	-1.12378	-0.72561	-0.42423	-0.54944	-0.66414	-0.23875	-0.14309	-0.53925	-0.90344	-1.81248	-1.20481	-0.47263	-0.33189	-0.4618	-0.85325	1.63805	1.41158	1.03693	2.78549	1.29788	1.36136	1.52638	1.39275	1.33967	1.22495	1.14431	1.07024	0.90082	0.7875	0.71531	0.57724	0.53183	0.53254	0.46736	0.42325	0.38769
0.94381	10.15	0	1.22141	-0.37369	1.4183	0.54499	-0.0992	-1.33348	-0.11306	0.27425	0.21275	-1.59176	-1.67778	-1.1343	-0.76095	-0.59261	-0.96297	-0.76498	-0.23463	-0.08056	-0.49214	-0.87322	-1.83565	-1.29671	-0.49417	-0.22207	-0.33283	-0.76498	1.64089	1.41003	1.03129	2.70567	1.18402	1.24179	1.40402	1.26879	1.23106	1.1141	1.08167	1.07987	0.98741	0.93618	0.91983	0.80407	0.72681	0.70431	0.59397	0.49601	0.4843
1.1379	10.55	1	1.15534	-0.40874	1.48855	0.64947	-0.12044	-1.66555	0.06378	0.39065	0.19634	-1.95861	-1.92082	-1.2636	-0.8716	-0.38595	-0.52988	-0.573	-0.09066	0.02065	-0.37387	-0.74666	-1.6968	-1.11919	-0.40406	-0.27778	-0.42285	-0.80355	1.62444	1.41115	1.03838	2.75722	1.28568	1.32388	1.47652	1.3723	1.3592	1.24933	1.18901	1.15348	0.99709	0.89854	0.84268	0.70875	0.61921	0.63263	0.4933	0.45696	0.44586
0.94927	9.9	0	1.15014	-0.41315	1.21748	0.60998	-0.13656	-1.47756	-0.01287	0.33646	0.21959	-1.7167	-1.83268	-1.25571	-0.82915	-0.52724	-0.64743	-0.63414	-0.14575	-0.02757	-0.43938	-0.81389	-1.73755	-1.15989	-0.39968	-0.21183	-0.38902	-0.80576	1.63006	1.41162	1.03757	2.78778	1.25285	1.31995	1.46715	1.33651	1.30755	1.2076	1.17932	1.18476	1.05115	0.95378	0.8619	0.68467	0.57596	0.50869	0.35857	0.24067	0.17747
1.3443	10.43	1	1.306	-0.36371	1.77012	0.67592	0.1495	-1.12843	0.31792	0.42298	0.1176	-1.41229	-1.3851	-0.82102	-0.44527	-0.11464	-0.28786	-0.51755	-0.07196	0.05553	-0.31578	-0.70268	-1.79588	-1.30364	-0.58637	-0.34621	-0.40927	-0.78331	1.66241	1.40912	1.02977	2.81987	1.21598	1.30186	1.50116	1.408	1.37823	1.27493	1.20009	1.15692	0.96334	0.81196	0.69897	0.5654	0.47712	0.48565	0.32906	0.27438	0.23948
1.00812	10.32	1	1.23578	-0.38373	1.70586	0.56855	-0.37192	-2.26761	-0.26408	0.28894	0.22409	-2.4437	-4	-1.95078	-1.38616	-0.81559	-0.8216	-0.73283	-0.21084	-0.07738	-0.47108	-0.83416	-1.70553	-1.16941	-0.41465	-0.19341	-0.38626	-0.80079	1.61447	1.40998	1.0384	2.79984	1.21453	1.29041	1.44819	1.30515	1.24902	1.10364	0.99813	0.93928	0.79918	0.74485	0.71838	0.61904	0.5411	0.53451	0.3862	0.33196	0.28309
1.06212	10.38	1	1.19117	-0.38761	1.61805	0.61777	-0.40882	-2.34679	-0.29005	0.32572	0.287	-2.42022	-4	-2.37675	-1.62342	-0.87387	-0.89313	-0.67203	-0.14929	-0.04345	-0.4661	-0.8193	-1.63264	-0.96577	-0.23567	-0.16941	-0.4176	-0.82131	1.60598	1.41193	1.04791	2.75665	1.2603	1.30836	1.46574	1.352	1.34101	1.21654	1.13194	1.06659	0.86133	0.73904	0.69356	0.55429	0.516	0.45521	0.29478	0.191	0.12803
1.03181	10.14	1	1.20385	-0.41223	1.60423	0.57705	-0.34592	-2.25964	-0.23665	0.34518	0.15752	-2.4437	-4	-1.78252	-1.50169	-0.64283	-0.82016	-0.77963	-0.18916	-0.01224	-0.38626	-0.76498	-1.73049	-1.35556	-0.64397	-0.27376	-0.35086	-0.7486	1.61604	1.40772	1.02796	2.78481	1.28743	1.34162	1.45065	1.2931	1.24651	1.09617	1.02754	0.97434	0.84731	0.72506	0.65756	0.53752	0.43213	0.45557	0.31024	0.26437	0.19299
1.28548	10.46	0	1.19089	-0.40399	1.46389	0.73679	-0.22033	-2.69897	0.04419	0.49129	0.23862	-2.79588	-3.04576	-1.73518	-1.38828	-0.49539	-0.51173	-0.36754	0.06841	0.11156	-0.3244	-0.70952	-1.6925	-1.14509	-0.41139	-0.17392	-0.35527	-0.78968	1.59018	1.41813	1.0368	2.83404	1.08099	1.14145	1.29575	1.15203	1.1192	1.0643	1.08636	1.09691	0.9391	0.78265	0.66236	0.48843	0.40866	0.31264	0.15254	0.04954	-0.02228
0.66023	10.29	1	1.1486	-0.41629	1.55145	0.72376	-0.18509	-1.70115	0.10261	0.50691	0.15534	-1.9101	-2.22915	-1.3536	-0.98464	-0.36281	-0.45954	-0.4786	0.01695	0.1407	-0.24557	-0.63358	-1.65956	-1.30627	-0.60977	-0.26193	-0.38206	-0.7778	1.6179	1.41136	1.03093	2.79744	1.16122	1.19484	1.33622	1.21792	1.19957	1.04177	0.92686	0.85286	0.66656	0.57815	0.54613	0.42945	0.33436	0.27548	0.08771	0.01624	0.01524
0.90561	9.86	1	1.26811	-0.36903	1.76864	0.61576	-0.48652	-3.22185	-0.39126	0.36838	0.23361	-2.79588	-4	-4	-2.08092	-0.94348	-1.03433	-0.71942	-0.12668	0.01064	-0.40362	-0.78173	-1.69897	-1.08355	-0.33828	-0.21091	-0.4105	-0.81135	1.60063	1.41071	1.04157	2.79418	1.39508	1.46503	1.60345	1.41553	1.30862	1.09317	0.97467	0.91482	0.77573	0.70247	0.64369	0.52381	0.42325	0.37805	0.2156	0.11711	0.06783
0.81514	10.21	1	1.24105	-0.36275	1.59106	0.63191	-0.29766	-2.08092	-0.11165	0.40582	0.16283	-2.284	-2.60206	-1.64397	-1.2815	-0.55941	-0.70158	-0.64187	-0.09909	0.04501	-0.34438	-0.73049	-1.72125	-1.24412	-0.50794	-0.28475	-0.4096	-0.79642	1.61347	1.40988	1.03469	2.78281	1.2931	1.36051	1.50741	1.36281	1.30566	1.17012	1.085	1.04402	0.88783	0.80147	0.77015	0.62521	0.52288	0.50191	0.37632	0.28791	0.25642
1.35832	9.91	1	1.30276	-0.34378	1.92993	0.56	-0.37623	-2.03621	-0.2648	0.27898	0.20529	-2.21467	-2.61979	-1.9101	-1.32883	-0.77573	-0.77573	-0.83209	-0.23418	-0.08197	-0.47121	-0.83209	-1.70115	-1.07831	-0.36022	-0.2359	-0.44418	-0.82652	1.60974	1.40869	1.0415	2.74093	1.32118	1.34877	1.48842	1.30801	1.20689	1.03295	0.92428	0.86825	0.7322	0.62863	0.55226	0.35902	0.25527	0.25181	0.12803	0.01921	0.03856
1.11562	10.15	1	1.22557	-0.37219	1.69196	0.63537	-0.44989	-3.1549	-0.1899	0.39083	0.20014	-2.72125	-4	-2.58503	-1.9431	-0.7167	-0.76271	-0.59637	-0.08868	0.02181	-0.383	-0.75498	-1.66354	-1.14026	-0.42481	-0.25688	-0.42516	-0.82074	1.60392	1.41246	1.03918	2.76063	1.20393	1.25756	1.39131	1.23075	1.15678	1.0085	0.99302	1.00504	0.89236	0.80277	0.73867	0.56568	0.4523	0.43404	0.30515	0.19498	0.21307
1.29341	10.61	1	1.36847	-0.31437	1.9154	0.6626	-0.15764	-1.767	0.04704	0.42491	0.16116	-2.02687	-2.01773	-1.36051	-0.94233	-0.41794	-0.51032	-0.56799	-0.05839	0.06107	-0.33461	-0.72285	-1.74715	-1.22548	-0.49066	-0.27597	-0.41083	-0.80134	1.61551	1.41089	1.03425	2.7681	1.20205	1.28534	1.46304	1.3464	1.32133	1.19213	1.11043	1.08184	0.8917	0.76271	0.66433	0.46347	0.36486	0.3232	0.1754	0.07136	0.02119
1.03419	9.73	1	1.22814	-0.40173	1.6053	0.62184	-0.33479	-1.98716	-0.15801	0.31063	0.29126	-2.13668	-3.04576	-1.87943	-1.37675	-0.70908	-0.74352	-0.60889	-0.14521	-0.0714	-0.49444	-0.83003	-1.59176	-0.92518	-0.21624	-0.19334	-0.4526	-0.84649	1.61146	1.41327	1.05053	2.74176	1.3404	1.41005	1.57157	1.43167	1.36553	1.21598	1.1261	1.10315	0.97587	0.89893	0.85633	0.72525	0.62668	0.623	0.49303	0.43518	0.36128
0.59737	10.12	0	1.27715	-0.35393	1.7348	0.5703	-0.3019	-2.21467	-0.0881	0.33582	0.07471	-2.49485	-2.4318	-1.65956	-1.24033	-0.57447	-0.61013	-0.63451	-0.14734	-0.0318	-0.41771	-0.80688	-1.83863	-1.43063	-0.67695	-0.35527	-0.45321	-0.83803	1.60953	1.41109	1.03206	2.71909	1.30144	1.3611	1.49002	1.3376	1.28828	1.15671	1.09459	1.0998	1.00093	0.97587	0.9774	0.87699	0.79836	0.77625	0.60618	0.5182	0.45774
1.05307	10.57	0	1.39217	-0.31549	1.902	0.67356	-0.45383	-2.35655	-0.24988	0.4178	0.28375	-2.35655	-4	-2.4437	-1.86967	-0.72354	-0.87419	-0.66354	-0.08328	0.05523	-0.35057	-0.71444	-1.57512	-0.92046	-0.20901	-0.19798	-0.45444	-0.82074	1.60451	1.41034	1.05059	2.73012	1.30586	1.38124	1.55985	1.42744	1.3637	1.20302	1.11688	1.01564	0.84258	0.72447	0.68038	0.52288	0.42207	0.4041	0.27217	0.18293	0.16137
0.84357	10.15	0	1.36192	-0.32023	1.78462	0.61296	-0.28208	-1.98716	-0.06555	0.34673	0.18738	-2.22185	-2.36653	-1.61439	-1.12726	-0.5867	-0.60485	-0.61601	-0.13042	-0.02448	-0.41999	-0.79129	-1.7122	-1.14146	-0.40417	-0.24665	-0.45568	-0.84924	1.61282	1.41148	1.04108	2.90681	1.1486	1.2105	1.35825	1.24121	1.22046	1.14634	1.12298	0.99855	0.70214	0.52977	0.49183	0.37168	0.31527	0.2833	0.15331	-0.00436	-0.11351
0.72763	9.74	0	1.27921	-0.34055	1.46538	0.65053	-0.34266	-2.37675	-0.16342	0.38222	0.26069	-2.48149	-4	-2.01323	-1.44129	-0.7167	-0.73921	-0.58637	-0.08192	0.01199	-0.40816	-0.77624	-1.66154	-1.04287	-0.30883	-0.17328	-0.39881	-0.81079	1.60286	1.41278	1.0431	2.75199	1.35273	1.42964	1.58279	1.41676	1.34336	1.18705	1.08645	1.06889	0.91958	0.83144	0.78871	0.66118	0.60154	0.54081	0.43098	0.36263	0.33148
1.17134	10.18	1	1.13735	-0.43414	1.30963	0.71338	-0.31704	-1.94692	0.00294	0.50375	0.15806	-2.07572	-3.52288	-1.63451	-1.22548	-0.47991	-0.57041	-0.50962	0.01208	0.14101	-0.25415	-0.64264	-1.65365	-1.29158	-0.59159	-0.27417	-0.39019	-0.78728	1.60966	1.41195	1.03156	2.76458	1.33003	1.39474	1.52474	1.35952	1.26499	1.08704	0.99207	0.8975	0.73105	0.64275	0.63706	0.48633	0.41178	0.33484	0.23589	0.14465	0.08771
1.18019	9.75	0	1.29093	-0.294	1.75511	0.6732	-0.28988	-1.70553	-0.04417	0.46283	0.14585	-1.87943	-2.37675	-1.51428	-1.10735	-0.53581	-0.64245	-0.5822	-0.03943	0.10411	-0.28895	-0.68006	-1.70334	-1.36957	-0.6347	-0.27482	-0.38595	-0.79129	1.61631	1.41085	1.03015	2.76423	1.20638	1.28141	1.44229	1.30175	1.23649	1.07901	0.98303	0.92649	0.77312	0.70288	0.65021	0.50028	0.46418	0.41058	0.25756	0.21053	0.16914
1.16172	10.19	1	1.27784	-0.34313	1.76268	0.52942	-0.32587	-2.09691	-0.26448	0.21643	0.22443	-2.37675	-2.31876	-1.77211	-1.25493	-0.81192	-0.84043	-0.76346	-0.26043	-0.1541	-0.56623	-0.92082	-1.74715	-1.04624	-0.29568	-0.2398	-0.46993	-0.85855	1.61275	1.41091	1.04628	2.73748	1.32653	1.39203	1.54078	1.38509	1.32227	1.20811	1.13087	1.06845	0.90037	0.7766	0.71858	0.51474	0.42207	0.3276	0.18089	0.07832	0.05161
1.10204	10.32	0	1.22789	-0.37713	1.22789	0.6274	-0.37945	-2.4437	-0.17276	0.36808	0.21556	-2.52288	-4	-2.08619	-1.37572	-0.77289	-0.7217	-0.60276	-0.09898	0.00065	-0.41454	-0.79129	-1.71897	-1.15305	-0.39244	-0.20066	-0.41533	-0.83416	1.60359	1.4127	1.04025	2.78875	1.27068	1.35466	1.5035	1.37309	1.32217	1.1924	1.09955	1.07693	0.9293	0.85589	0.80537	0.6392	0.57513	0.55023	0.39711	0.30412	0.29478
1.08733	10.07	0	1.22194	-0.40093	1.49969	0.67359	-0.4217	-3.22185	-0.20454	0.46126	0.19259	-2.79588	-4	-2.22185	-1.63078	-0.69165	-0.82974	-0.61672	-0.0373	0.10548	-0.30008	-0.69336	-1.70774	-1.19654	-0.43794	-0.24011	-0.40362	-0.79888	1.60157	1.41083	1.03701	2.70039	1.25117	1.31346	1.45713	1.32696	1.27742	1.18508	1.12149	1.08199	0.93576	0.83955	0.82553	0.70686	0.65828	0.61396	0.50174	0.39113	0.36382
1.02976	10.05	0	1.27944	-0.35025	1.65128	0.59608	-0.24934	-1.95861	-0.14868	0.31883	0.24115	-2.22185	-2.37675	-1.55595	-1.14935	-0.63153	-0.76195	-0.67613	-0.17679	-0.04895	-0.44382	-0.81023	-1.69897	-1.13371	-0.375	-0.19057	-0.37685	-0.78569	1.62143	1.41008	1.03958	2.73962	1.26854	1.35544	1.5505	1.42365	1.37388	1.23595	1.15297	1.12067	0.96076	0.87199	0.83622	0.7052	0.60954	0.58734	0.46654	0.36015	0.333
1.17019	10	1	1.31239	-0.33165	1.82672	0.69511	-0.28225	-2.30103	-0.00793	0.47078	0.17736	-2.4318	-3.22185	-1.68194	-1.28735	-0.47886	-0.55689	-0.52695	-0.01547	0.10524	-0.28878	-0.6751	-1.67366	-1.20412	-0.48612	-0.23988	-0.40274	-0.7921	1.60622	1.41142	1.03554	2.7876	1.23081	1.28881	1.41751	1.27123	1.21124	1.05609	0.94542	0.90154	0.73067	0.63587	0.62152	0.47539	0.40977	0.3942	0.25927	0.17678	0.12261
1.31033	10.23	1	1.37512	-0.29342	1.93197	0.64982	-0.3026	-2.07058	-0.04779	0.43444	0.1232	-2.26761	-2.61979	-1.61261	-1.21325	-0.49363	-0.60678	-0.62051	-0.07345	0.07383	-0.30936	-0.69659	-1.70996	-1.27003	-0.56655	-0.33236	-0.43997	-0.81107	1.61227	1.4097	1.03364	2.80476	1.22197	1.25042	1.38552	1.24563	1.19787	1.06801	0.98741	0.93749	0.72486	0.56708	0.47884	0.28791	0.14613	0.01624	-0.23055	-0.30728	-0.38772
1.29266	10.64	0	1.42553	-0.22587	1.94645	0.79333	-0.28819	-2.10791	0.04995	0.59594	0.21487	-2.16749	-4	-1.63264	-1.32698	-0.40165	-0.55222	-0.42992	0.10123	0.2351	-0.16241	-0.55533	-1.58503	-1.20691	-0.4935	-0.20502	-0.3465	-0.74088	1.60723	1.41194	1.03315	2.73521	1.27377	1.36727	1.54584	1.44319	1.4041	1.27968	1.21327	1.18631	1.05554	0.97576	0.89802	0.72173	0.60643	0.55052	0.36842	0.27217	0.23948
0.78873	10.36	1	1.20844	-0.38201	1.57054	0.74118	-0.34989	-2.4437	-0.16336	0.48468	0.35172	-2.4318	-4	-2.02228	-1.72816	-0.57333	-0.81644	-0.60328	-0.01777	0.12182	-0.285	-0.64589	-1.49757	-0.82391	-0.11941	-0.13442	-0.40694	-0.76726	1.60519	1.40965	1.05475	2.7384	1.30381	1.38637	1.56458	1.43982	1.38862	1.25036	1.1374	1.10135	0.94177	0.88081	0.8384	0.73753	0.63467	0.59212	0.47781	0.39628	0.36664
1.08314	10.38	1	1.21405	-0.36979	1.68484	0.62643	-0.29999	-2.30103	-0.07448	0.39709	0.135	-2.50864	-2.74473	-1.69897	-1.29585	-0.54409	-0.62415	-0.60398	-0.09237	0.03193	-0.35882	-0.74521	-1.74715	-1.29328	-0.56352	-0.30601	-0.42354	-0.81163	1.60931	1.41095	1.03356	2.75371	1.25123	1.31181	1.46826	1.33075	1.26482	1.12158	1.04347	0.99503	0.81198	0.69093	0.65828	0.4898	0.43315	0.42325	0.29496	0.19881	0.16551
0.87139	10.21	0	1.17782	-0.4213	1.37475	0.58179	-0.06591	-1.46725	0.1112	0.30371	0.13004	-1.73283	-1.767	-1.15989	-0.73259	-0.41106	-0.46865	-0.53925	-0.14521	-0.07536	-0.47534	-0.85387	-1.84771	-1.52871	-0.70224	-0.27811	-0.39137	-0.82769	1.6359	1.41355	1.02923	2.70304	1.09323	1.12863	1.24804	1.08754	1.00706	0.87053	0.79857	0.76612	0.6429	0.56031	0.5451	0.39746	0.29003	0.29557	0.17124	0.06175	0.05436
0.92711	10.22	0	1.17811	-0.41529	1.35983	0.60343	-0.3234	-2.4318	-0.14321	0.34031	0.19667	-2.61979	-3.22185	-1.82102	-1.34008	-0.60572	-0.64647	-0.72033	-0.17095	-0.02402	-0.40209	-0.77057	-1.68613	-1.1296	-0.40938	-0.22585	-0.41851	-0.79942	1.61114	1.40851	1.03912	2.77675	1.13551	1.20804	1.36544	1.22984	1.18354	1.04317	0.97663	0.95043	0.81052	0.72447	0.70757	0.59186	0.53991	0.54466	0.45157	0.36083	0.29268
1.25265	10.28	1	1.27944	-0.37899	1.81624	0.61242	-0.01211	-1.17457	0.15893	0.34315	0.14879	-1.41117	-1.55595	-0.9897	-0.60293	-0.32203	-0.44033	-0.63023	-0.16839	-0.02292	-0.39567	-0.76751	-1.71897	-1.25181	-0.54212	-0.29576	-0.42193	-0.81588	1.65305	1.40956	1.03348	2.74413	1.15338	1.21314	1.35539	1.23227	1.20159	1.06951	1.00093	1.00911	0.86671	0.75351	0.62693	0.43594	0.36709	0.3334	0.21623	0.15635	0.12104
0.86615	9.83	1	1.1784	-0.39488	1.44405	0.77801	-0.02296	-1.51145	0.25758	0.54495	0.21032	-1.78781	-1.86646	-1.09098	-0.71579	-0.21368	-0.34998	-0.33828	0.08522	0.16735	-0.23114	-0.61101	-1.61083	-1.22621	-0.51414	-0.22636	-0.36957	-0.77833	1.63397	1.41555	1.03428	2.78629	1.29368	1.33095	1.47723	1.34603	1.29315	1.16661	1.10225	1.04523	0.92637	0.8222	0.76057	0.6279	0.56002	0.53752	0.40083	0.33531	0.24126
1.14539	10.23	1	1.18808	-0.42836	1.46982	0.5499	-0.10243	-1.21896	0.0013	0.31211	0.10127	-1.44612	-1.63827	-1.0804	-0.75821	-0.44358	-0.66696	-0.76145	-0.23403	-0.04585	-0.41027	-0.79156	-1.77728	-1.38934	-0.66696	-0.35145	-0.42193	-0.803	1.64767	1.40807	1.03106	2.78923	1.23354	1.3109	1.48643	1.37757	1.35011	1.21238	1.15003	1.08898	0.90657	0.79638	0.72486	0.57015	0.50353	0.46311	0.29003	0.23106	0.1549
0.75759	10.44	0	1.15806	-0.42879	1.44405	0.57354	-0.37675	-2.63827	-0.35096	0.22894	0.32027	-2.82391	-4	-2.22185	-1.6073	-0.81588	-0.91116	-0.84134	-0.27852	-0.14375	-0.54303	-0.86519	-1.5867	-0.84771	-0.12854	-0.16896	-0.47496	-0.83327	1.61272	1.40872	1.0571	2.75742	1.18081	1.25974	1.42028	1.29873	1.23602	1.09098	0.95571	0.88382	0.71414	0.63599	0.67669	0.54441	0.53148	0.52504	0.39309	0.30702	0.29003
0.93035	10.66	1	1.24969	-0.35751	1.92891	0.74909	0.28285	-0.7765	0.46262	0.52425	0.08639	-1.02411	-1.13787	-0.57807	-0.20572	0.02518	-0.21353	-0.49648	-0.01895	0.16823	-0.19545	-0.57889	-1.65365	-1.44733	-0.9694	-0.42493	-0.35566	-0.73613	1.71506	1.40748	1.01808	2.7	1.32095	1.37541	1.52852	1.38531	1.33468	1.19204	1.10871	1.00205	0.82009	0.7104	0.65133	0.49253	0.3926	0.33857	0.17124	0.07616	0.03365
1.01716	10.34	1	1.27485	-0.36798	1.85974	0.62233	-0.19825	-1.88606	-0.00375	0.38743	0.133	-2.18709	-2.17393	-1.40894	-0.97757	-0.50962	-0.60625	-0.54775	-0.08035	0.01899	-0.38405	-0.77392	-1.82391	-1.56384	-0.73993	-0.28166	-0.36774	-0.79615	1.61847	1.41299	1.02739	2.81024	1.39282	1.43993	1.59444	1.45799	1.37666	1.18819	1.05198	0.96244	0.80098	0.68723	0.63849	0.51093	0.38959	0.38663	0.25297	0.12183	0.07398
1.28783	9.95	0	1.23955	-0.36718	1.51055	0.71161	-0.21617	-2.00436	0.07419	0.51858	0.07958	-2.22915	-2.37675	-1.44733	-1.06148	-0.38489	-0.51159	-0.47198	0.03539	0.15606	-0.23958	-0.64054	-1.75696	-1.58004	-0.83416	-0.34611	-0.39957	-0.79317	1.61066	1.41262	1.0263	2.76311	1.24321	1.31271	1.47265	1.36303	1.33234	1.23093	1.169	1.14487	0.97379	0.87918	0.83114	0.72055	0.65983	0.69146	0.59947	0.53842	0.46912
1.02764	10.69	0	1.24378	-0.39516	1.47422	0.5622	-0.36311	-4	-0.22996	0.26713	0.20216	-4	-2.88606	-2.34679	-1.64207	-0.85574	-0.76321	-0.60398	-0.15559	-0.11475	-0.55486	-0.92082	-1.79317	-1.11238	-0.36341	-0.24086	-0.45333	-0.8671	1.59612	1.41456	1.04262	2.7698	1.29341	1.365	1.51407	1.37645	1.31542	1.18516	1.11195	1.08372	0.94472	0.87877	0.85474	0.7233	0.62741	0.60924	0.43175	0.32074	0.25814
0.88248	11.59	0	1.23729	-0.37007	1.62428	0.60603	-0.30575	-1.92445	-0.11053	0.31292	0.22186	-2.13077	-2.30103	-1.71444	-1.23433	-0.62709	-0.63339	-0.64589	-0.14954	-0.06228	-0.47379	-0.82769	-1.66959	-0.97469	-0.27335	-0.26592	-0.50321	-0.8687	1.60486	1.41208	1.04757	2.72069	1.28818	1.35865	1.53761	1.42064	1.38568	1.27637	1.21197	1.18823	1.02989	0.96083	0.93344	0.78681	0.74625	0.74135	0.59614	0.51466	0.42393
1.08471	9.89	1	1.19396	-0.39541	1.55871	0.6023	-0.10674	-1.4698	0.01161	0.35363	0.16829	-1.73283	-1.78252	-1.18509	-0.80327	-0.42493	-0.6332	-0.69529	-0.16046	-0.00604	-0.3903	-0.77057	-1.75696	-1.23284	-0.48959	-0.2932	-0.40682	-0.79588	1.63492	1.40893	1.03435	2.74982	1.14483	1.233	1.41293	1.28966	1.22753	1.07484	0.96221	0.89256	0.75545	0.6429	0.61805	0.46941	0.45016	0.38769	0.27042	0.19033	0.16054
1.18607	9.89	1	1.21005	-0.37635	1.44871	0.57249	-0.02063	-1.23062	0.087	0.33766	0.10411	-1.49214	-1.56384	-0.99012	-0.63489	-0.31713	-0.60889	-0.76751	-0.21311	-0.0171	-0.38394	-0.76397	-1.77469	-1.32698	-0.63639	-0.42597	-0.42147	-0.78941	1.65446	1.4073	1.02925	2.72706	1.14398	1.21402	1.38777	1.28082	1.24645	1.13209	1.05663	0.97609	0.80212	0.65778	0.57568	0.41893	0.34383	0.31727	0.14907	0.04977	0.03189
1.05783	10.14	0	1.20194	-0.4225	1.40483	0.72368	-0.21753	-2.01323	0.0412	0.47601	0.25152	-2.24412	-2.38722	-1.52143	-1.11634	-0.45942	-0.55176	-0.44394	0.02024	0.10247	-0.31453	-0.69186	-1.63264	-1.0348	-0.30181	-0.20038	-0.42493	-0.82045	1.60816	1.41477	1.04495	2.77575	1.27114	1.33177	1.46025	1.3262	1.26411	1.12276	1.00144	0.92342	0.75765	0.69607	0.66589	0.5319	0.50786	0.47324	0.36673	0.25285	0.23637
1.15482	10.51	0	1.28646	-0.33589	1.78319	0.64358	-0.33367	-2.22185	-0.34621	0.36421	0.31635	-2.38722	-2.45593	-2.04096	-1.56543	-0.85325	-1.03339	-0.70509	-0.11861	0.00406	-0.42354	-0.79534	-1.66154	-0.90205	-0.14917	-0.13484	-0.42783	-0.81787	1.60154	1.41043	1.05363	2.80707	1.27168	1.32629	1.48294	1.35296	1.30314	1.18651	1.13202	1.14093	1.02286	0.9509	0.91771	0.78278	0.72212	0.69627	0.53209	0.43213	0.35857
0.95288	10.38	1	1.24625	-0.38666	1.48287	0.65855	-0.05522	-1.39794	0.08286	0.36571	0.28074	-1.64207	-1.75696	-1.14813	-0.75771	-0.3919	-0.54394	-0.56976	-0.11379	-0.00423	-0.41409	-0.77495	-1.64017	-1.01323	-0.28475	-0.17855	-0.36391	-0.77032	1.63791	1.41162	1.04159	2.77923	1.32414	1.40185	1.56987	1.4604	1.41968	1.25636	1.12401	1.02217	0.84391	0.7645	0.73047	0.586	0.53148	0.49962	0.33436	0.25007	0.19432
0.94054	10.55	0	1.16227	-0.43949	1.38739	0.58664	-0.28266	-1.88606	-0.21035	0.29084	0.26038	-2.10791	-2.27572	-1.65365	-1.24185	-0.70246	-0.83505	-0.7113	-0.19294	-0.07769	-0.49039	-0.84679	-1.67572	-0.9897	-0.25641	-0.21674	-0.43794	-0.82565	1.61533	1.41085	1.04684	2.77452	1.22586	1.32784	1.49485	1.37753	1.33679	1.21409	1.16073	1.10397	0.93402	0.83614	0.8094	0.69897	0.6018	0.56031	0.41258	0.30463	0.2847
1.26324	10.68	1	1.27807	-0.39289	1.58092	0.59091	-0.06971	-1.37469	0.12437	0.29767	0.16613	-1.64207	-1.69037	-1.10347	-0.6434	-0.37955	-0.44855	-0.65521	-0.1977	-0.07268	-0.45137	-0.81192	-1.72125	-1.18243	-0.45494	-0.2772	-0.46674	-0.86044	1.64323	1.41017	1.03815	2.81513	1.15098	1.22635	1.37818	1.23583	1.19938	1.09807	1.0815	1.06213	0.88676	0.6836	0.56201	0.31175	0.16633	0.08432	-0.04347	-0.12632	-0.2888
1.59386	10.61	0	1.29557	-0.34509	1.81358	0.68818	-0.14954	-1.21325	-0.06982	0.49806	0.18823	-1.40561	-1.767	-1.14569	-0.91116	-0.47638	-0.88773	-0.6704	-0.05007	0.14965	-0.23344	-0.63004	-1.66756	-1.4034	-0.66675	-0.22265	-0.29791	-0.70355	1.64085	1.40715	1.02536	2.78903	1.17692	1.24268	1.4119	1.29189	1.2704	1.18819	1.18496	1.1787	1.02774	0.86261	0.75187	0.5908	0.45448	0.43896	0.27438	0.14018	0.12338
1.13612	10.69	1	1.16613	-0.41052	1.47129	0.6543	-0.04048	-1.30364	0.06021	0.3744	0.29079	-1.54668	-1.70115	-1.07676	-0.67182	-0.39287	-0.60085	-0.71512	-0.16456	0.01828	-0.36552	-0.72979	-1.61798	-1.06803	-0.33124	-0.13413	-0.31498	-0.72793	1.65127	1.40709	1.03686	2.79914	1.10364	1.17925	1.3278	1.1763	1.13278	1.00951	0.94342	0.94236	0.83251	0.75369	0.66478	0.48565	0.34195	0.31627	0.16279	0.05069	0.04139
1.23913	9.97	1	1.26647	-0.37224	1.77379	0.66248	-0.10298	-1.39041	0.10455	0.42841	0.14395	-1.61798	-1.77728	-1.16431	-0.76095	-0.37582	-0.47664	-0.57414	-0.07196	0.06674	-0.31849	-0.70598	-1.72584	-1.31605	-0.57708	-0.27984	-0.40505	-0.80272	1.63326	1.4102	1.03201	2.77679	1.30113	1.39043	1.55495	1.43903	1.38317	1.20088	1.07057	0.99979	0.83418	0.74874	0.71937	0.56736	0.487	0.42597	0.30515	0.19166	0.14834
1.07269	10.01	1	1.15045	-0.41631	1.38382	0.67224	-0.30173	-1.84164	-0.10952	0.36823	0.32803	-2.01773	-2.50864	-1.69465	-1.25104	-0.61565	-0.70752	-0.60015	-0.10177	-0.00891	-0.42527	-0.76397	-1.5391	-0.83357	-0.1286	-0.1673	-0.47496	-0.84436	1.61153	1.41219	1.05714	2.78769	1.18055	1.26302	1.41818	1.28379	1.24162	1.11995	1.06464	1.01921	0.90024	0.82685	0.80844	0.66073	0.58573	0.51061	0.34663	0.23408	0.10429
1.30378	10.08	0	1.25503	-0.36267	1.51983	0.6621	-0.29912	-1.81816	-0.10785	0.42341	0.21283	-1.95078	-2.61979	-1.71897	-1.27901	-0.62709	-0.70158	-0.57463	-0.05384	0.05998	-0.35517	-0.73613	-1.67778	-1.16813	-0.44709	-0.24101	-0.3781	-0.79398	1.60907	1.41264	1.03469	2.77866	1.27712	1.36065	1.53638	1.41771	1.37723	1.2299	1.14115	1.10234	0.95653	0.85532	0.84466	0.73583	0.68081	0.7108	0.61555	0.55774	0.50612
1.39532	10.56	0	1.34616	-0.34309	1.89542	0.59554	0.1213	-0.83983	0.16474	0.33945	0.13011	-1.00174	-1.3439	-0.90378	-0.58838	-0.36141	-0.45457	-0.58054	-0.12367	-0.02091	-0.42643	-0.8318	-1.82102	-1.73993	-0.81417	-0.27238	-0.35615	-0.85263	1.66731	1.4122	1.02397	2.73703	1.34491	1.41799	1.58656	1.44653	1.3787	1.24622	1.15951	1.12772	0.98206	0.85934	0.76039	0.58974	0.49798	0.45047	0.34756	0.28577	0.23106
1.15301	9.97	1	1.20602	-0.41355	1.6464	0.59528	-0.31524	-4	-0.2044	0.31813	0.24368	-4	-4	-2.00436	-1.47756	-0.69144	-0.79048	-0.66374	-0.16564	-0.05232	-0.45161	-0.81873	-1.70774	-1.13077	-0.36361	-0.19798	-0.38489	-0.79263	1.61253	1.41062	1.04054	2.74311	1.14171	1.18025	1.32974	1.20261	1.17488	1.05786	1.00753	1.00205	0.86988	0.78036	0.74299	0.61396	0.54338	0.542	0.40178	0.34022	0.27364
0.74487	10.55	0	1.22583	-0.37187	1.51455	0.65147	-0.3091	-2.46852	-0.17561	0.4014	0.24324	-2.58503	-4	-1.91721	-1.55284	-0.70686	-0.80107	-0.55346	-0.06078	0.03258	-0.38913	-0.76981	-1.7122	-1.17199	-0.4142	-0.18026	-0.34573	-0.77547	1.60384	1.41331	1.03607	2.76073	1.28897	1.34668	1.49548	1.36913	1.31074	1.19491	1.14368	1.14605	1.04986	0.9774	0.92526	0.79967	0.69125	0.67713	0.54318	0.41656	0.40369
1.26692	10.38	0	1.34143	-0.32539	1.72346	0.56954	-0.13454	-1.19044	-0.1134	0.26851	0.23847	-1.36856	-1.6968	-1.24185	-0.87778	-0.72677	-0.69594	-0.72469	-0.21261	-0.0935	-0.51004	-0.87975	-1.73283	-1.15739	-0.4076	-0.16915	-0.35369	-0.79942	1.63103	1.41085	1.03565	2.79391	1.20185	1.28303	1.46655	1.35484	1.31637	1.15054	1.03035	0.97456	0.84834	0.78227	0.78448	0.69586	0.64836	0.65137	0.54318	0.48124	0.48936
0.96498	10.53	0	1.14922	-0.41585	1.2833	0.62394	-0.31722	-2.29243	-0.23381	0.345	0.27568	-2.4437	-3.52288	-1.93554	-1.48945	-0.79915	-0.85356	-0.60818	-0.11867	-0.02549	-0.44892	-0.81702	-1.6925	-1.09313	-0.33208	-0.15157	-0.3494	-0.78068	1.60807	1.41256	1.0403	2.75532	1.33064	1.40664	1.55861	1.47361	1.49774	1.40059	1.30392	1.23895	1.07341	0.98528	0.9483	0.83037	0.78235	0.75503	0.63766	0.52252	0.47672
1.02563	10.35	1	1.19396	-0.40532	1.28556	0.59153	-0.43818	-2.79588	-0.44977	0.33041	0.24863	-2.79588	-4	-2.76955	-1.88941	-1.05012	-1.21325	-0.71965	-0.15181	-0.031	-0.45494	-0.82827	-1.72354	-1.11014	-0.35193	-0.1901	-0.37976	-0.79997	1.60296	1.41148	1.04004	2.76208	1.31326	1.35666	1.50499	1.37203	1.33326	1.21212	1.16001	1.15606	1.01872	0.94154	0.90528	0.78107	0.70513	0.65983	0.5207	0.42752	0.37282
1.11152	10	0	1.31534	-0.30287	1.96426	0.6571	-0.21688	-1.60033	-0.03996	0.42218	0.18966	-1.77989	-2.18046	-1.44855	-1.02045	-0.57495	-0.62746	-0.56495	-0.05839	0.05945	-0.34621	-0.73353	-1.72816	-1.39577	-0.63153	-0.22323	-0.33124	-0.77314	1.61842	1.41211	1.02739	2.73286	1.30165	1.39026	1.57522	1.48114	1.48774	1.35825	1.233	1.11695	0.91407	0.84049	0.84391	0.70635	0.63635	0.61253	0.47401	0.41298	0.34942
1.22266	9.72	1	1.28533	-0.3888	1.74194	0.61253	-0.06535	-1.30364	0.06625	0.32709	0.21825	-1.52724	-1.6968	-1.12668	-0.75671	-0.40871	-0.52549	-0.64551	-0.17503	-0.0412	-0.42343	-0.79022	-1.68825	-1.11804	-0.38206	-0.21353	-0.40484	-0.80052	1.64179	1.40951	1.0395	2.70796	1.11147	1.19279	1.3547	1.2234	1.17026	1.00911	0.96311	0.99709	0.91958	0.85315	0.77486	0.54495	0.41854	0.34383	0.13717	0.00514	-0.14903
0.48012	10.44	0	1.16643	-0.36983	1.31806	0.67439	-0.2714	-2.1549	-0.09232	0.43978	0.21769	-2.36653	-2.58503	-1.66154	-1.24795	-0.59363	-0.68782	-0.55831	-0.03834	0.0762	-0.3318	-0.72079	-1.72354	-1.20831	-0.4437	-0.1947	-0.36201	-0.78173	1.60622	1.41185	1.03535	2.76164	1.26851	1.32978	1.48758	1.37562	1.36811	1.27935	1.19531	1.13928	0.98677	0.92526	0.91268	0.79022	0.70757	0.65847	0.49929	0.40492	0.31876
1.2225	10.3	0	1.24822	-0.37128	1.76193	0.5866	-0.13924	-1.12148	-0.17496	0.36339	0.16788	-1.28483	-1.67778	-1.21753	-1.03716	-0.67613	-0.9333	-0.7093	-0.14612	0.00847	-0.38732	-0.78701	-1.78252	-1.41567	-0.61083	-0.21875	-0.35232	-0.78701	1.63488	1.40979	1.03045	2.7744	1.23236	1.32548	1.50089	1.36549	1.2973	1.15836	1.11617	1.11658	1.00486	0.96809	0.95585	0.84406	0.74168	0.68387	0.54613	0.41358	0.34242
0.91654	9.92	1	1.26387	-0.36115	1.8014	0.68161	-0.32873	-2.11351	-0.20929	0.43132	0.29447	-2.27572	-2.76955	-1.7986	-1.30715	-0.68194	-0.91222	-0.65248	-0.06651	0.07291	-0.34142	-0.71467	-1.61618	-0.96859	-0.2324	-0.16609	-0.39556	-0.78835	1.60935	1.4104	1.04646	2.73393	1.31253	1.38352	1.56514	1.44415	1.40603	1.27431	1.19682	1.14312	0.94955	0.85167	0.81491	0.67425	0.58358	0.54116	0.44038	0.36673	0.33378
1.15796	9.99	1	1.22917	-0.39578	1.55145	0.64402	0.14355	-0.9333	0.26169	0.37195	0.16423	-1.17263	-1.29671	-0.77885	-0.44892	-0.22352	-0.40771	-0.48865	-0.08804	-0.00639	-0.40252	-0.78383	-1.80688	-1.3054	-0.57577	-0.25282	-0.37914	-0.80493	1.66635	1.41315	1.03193	2.8233	1.2714	1.3308	1.47946	1.33215	1.26951	1.12463	1.0539	1.01693	0.87396	0.81671	0.81656	0.66923	0.63801	0.61954	0.51631	0.48565	0.47017
0.66884	10.59	0	1.20303	-0.37744	1.32634	0.62233	-0.20495	-1.7986	-0.05027	0.39538	0.14758	-2.07058	-2.0655	-1.40121	-1.02503	-0.50141	-0.66615	-0.62727	-0.10469	0.03595	-0.35734	-0.75105	-1.79049	-1.30804	-0.5318	-0.30112	-0.40682	-0.79942	1.62017	1.4102	1.0335	2.77057	1.22981	1.30791	1.4745	1.36131	1.32685	1.20276	1.11208	1.05616	0.8824	0.82877	0.78096	0.69631	0.60983	0.59537	0.49175	0.38867	0.35592
0.79944	9.82	0	1.19005	-0.38905	1.38561	0.55055	-0.4262	-2.50864	-0.46712	0.31578	0.1821	-2.5376	-4	-2.35655	-2.18046	-0.93704	-1.16685	-0.80549	-0.206	-0.03692	-0.43557	-0.82333	-1.78516	-1.30627	-0.52172	-0.24527	-0.36321	-0.77314	1.61087	1.40913	1.03235	2.81052	1.20487	1.26541	1.45016	1.30927	1.26383	1.09826	0.99539	0.94393	0.79934	0.72405	0.71321	0.57307	0.47186	0.42778	0.20862	0.09884	0.07918
1.33029	9.71	1	1.31723	-0.35346	1.78675	0.53841	-0.21063	-1.32057	-0.19044	0.30107	0.14323	-1.49214	-1.85078	-1.33724	-1.03527	-0.65228	-0.8216	-0.87778	-0.25454	-0.04793	-0.41828	-0.80771	-1.77211	-1.35753	-0.56928	-0.26281	-0.40154	-0.80079	1.63544	1.4069	1.03287	2.74349	1.27712	1.37067	1.5256	1.39918	1.33817	1.2092	1.14716	1.12664	0.99238	0.91001	0.85834	0.69481	0.56764	0.51568	0.39628	0.30719	0.26605
1.31269	10.49	0	1.29863	-0.33742	1.83251	0.70731	0.19089	-0.83684	0.31735	0.49208	0.11474	-1.07417	-1.22113	-0.68298	-0.35872	-0.12755	-0.39761	-0.51655	-0.02687	0.13197	-0.24329	-0.63695	-1.75449	-1.56543	-0.95861	-0.30892	-0.32523	-0.73755	1.68462	1.40915	1.02036	2.79634	1.2799	1.35966	1.53415	1.41489	1.35552	1.18422	1.08407	1.04607	0.92317	0.83448	0.81068	0.68146	0.62028	0.57486	0.45448	0.36531	0.32074
1.34707	10.23	0	1.23704	-0.37844	1.58995	0.57823	-0.01642	-0.90833	-0.01791	0.3263	0.17829	-1.06048	-1.48017	-1.04964	-0.85886	-0.50059	-0.71828	-0.69508	-0.18052	-0.03626	-0.41964	-0.80272	-1.67162	-1.22113	-0.46155	-0.21868	-0.44093	-0.86138	1.6583	1.40995	1.03984	2.83603	1.15843	1.24786	1.40609	1.266	1.24826	1.12393	1.02716	0.93366	0.7504	0.64906	0.61879	0.46025	0.42325	0.41378	0.28577	0.23888	0.20605
0.99409	9.77	0	1.21005	-0.40233	1.62118	0.63891	-0.34094	-2.10237	-0.32818	0.32243	0.35761	-2.25964	-2.88606	-2.00877	-1.5157	-0.81361	-0.96218	-0.75771	-0.17594	-0.04417	-0.4588	-0.79833	-1.56067	-0.82623	-0.10243	-0.1121	-0.41624	-0.79942	1.61011	1.40924	1.05676	2.78257	1.25602	1.32054	1.46418	1.33679	1.26273	1.11688	1.05727	1.05363	0.95032	0.91243	0.87685	0.72622	0.623	0.53632	0.36886	0.27657	0.21936
0.6726	10.5	0	1.19061	-0.38021	1.25768	0.68611	-0.06646	-1.54821	0.13373	0.40138	0.26886	-1.80967	-1.87615	-1.18709	-0.78383	-0.32855	-0.44503	-0.52768	-0.08082	0.02657	-0.36411	-0.72377	-1.6038	-1.00261	-0.28191	-0.19736	-0.40505	-0.79102	1.63569	1.41101	1.04437	2.69316	1.11019	1.19833	1.35273	1.23989	1.23954	1.16506	1.13179	1.10021	0.88904	0.76343	0.68146	0.58787	0.50708	0.50837	0.38322	0.30973	0.29268
0.98034	9.73	1	1.16673	-0.4098	1.53529	0.54195	0.08221	-0.91901	0.16047	0.16071	0.25064	-1.13966	-1.34775	-0.83476	-0.49268	-0.34314	-0.48532	-0.72079	-0.35803	-0.22337	-0.58804	-0.90623	-1.64397	-1.04239	-0.34621	-0.19702	-0.39265	-0.80244	1.67782	1.40946	1.04111	2.75718	1.12374	1.18251	1.33007	1.19145	1.13851	1.0431	1.00475	0.99928	0.87699	0.78557	0.75179	0.61101	0.48761	0.4133	0.24055	0.21748	0.14302
0.76742	10.46	0	1.22141	-0.37555	1.64345	0.56644	0.11959	-1.02687	0.24465	0.24358	0.15345	-1.29158	-1.35458	-0.81759	-0.44418	-0.25166	-0.41839	-0.53566	-0.19057	-0.15089	-0.55098	-0.90101	-1.82681	-1.31785	-0.61404	-0.29878	-0.40561	-0.84194	1.66613	1.41402	1.03124	2.78069	1.3531	1.40377	1.54259	1.3879	1.30775	1.15562	1.06195	1.02482	0.88244	0.81845	0.77694	0.65733	0.58277	0.55371	0.43442	0.3232	0.27548
1.00227	10.26	0	1.19229	-0.36921	1.53275	0.58579	0.15833	-1.06148	0.3601	0.18741	0.15177	-1.32698	-1.37059	-0.81417	-0.37758	-0.19246	-0.1893	-0.41352	-0.17803	-0.23545	-0.64054	-0.96981	-1.84771	-1.53165	-0.73213	-0.22541	-0.37192	-0.84832	1.66958	1.417	1.0277	2.78744	1.20772	1.28168	1.4229	1.28833	1.24398	1.13793	1.08915	1.11083	1.03064	0.99049	0.9426	0.77085	0.63801	0.56904	0.40287	0.2932	0.22984
1.28539	10.4	0	1.34223	-0.31261	1.98091	0.5258	-0.15933	-1.18376	-0.196	0.23315	0.20594	-1.36957	-1.68403	-1.24109	-0.92336	-0.89347	-0.90483	-0.70202	-0.22301	-0.13614	-0.56671	-0.94157	-1.82102	-1.3019	-0.51684	-0.18217	-0.35863	-0.82333	1.62924	1.41286	1.0335	2.7566	1.19951	1.27886	1.47609	1.36705	1.33119	1.22697	1.16844	1.11711	0.88904	0.74726	0.65596	0.44531	0.34383	0.24245	0.09856	-0.04005	-0.09433
0.82052	10.54	0	1.25091	-0.48287	1.51455	0.6223	-0.21007	-1.9393	-0.06038	0.35065	0.22178	-2.21467	-2.18709	-1.51428	-1.1261	-0.55393	-0.65326	-0.57675	-0.11019	-0.0231	-0.43451	-0.80799	-1.72816	-1.10237	-0.35379	-0.22893	-0.42159	-0.82362	1.61353	1.41256	1.04172	2.77245	1.32599	1.42465	1.62805	1.51735	1.46172	1.31095	1.25077	1.23517	1.07754	0.96882	0.90283	0.75077	0.70268	0.72506	0.65206	0.59502	0.61755
1.11736	9.87	1	1.25624	-0.39263	1.5955	0.66377	0.15957	-0.76981	0.25135	0.43308	0.11813	-0.98674	-1.19723	-0.70071	-0.46118	-0.18416	-0.46954	-0.54791	-0.07779	0.06194	-0.30777	-0.69122	-1.69465	-1.17587	-0.59261	-0.34544	-0.41805	-0.78068	1.67551	1.40985	1.03321	2.79256	1.27112	1.33922	1.50343	1.38352	1.35616	1.2333	1.15714	1.11466	0.96311	0.87506	0.79172	0.65114	0.54407	0.49468	0.30617	0.21748	0.11235
0.95459	10.36	0	1.17493	-0.40553	1.46538	0.74165	0.00191	-0.99396	0.17266	0.41867	0.3769	-1.17393	-1.49894	-1.00436	-0.57138	-0.39158	-0.36613	-0.58369	-0.07273	0.05786	-0.36321	-0.7073	-1.47108	-0.80189	-0.10574	-0.07028	-0.36643	-0.77754	1.65033	1.41069	1.05098	2.79818	1.30402	1.36042	1.50024	1.36218	1.33498	1.24966	1.2277	1.22764	1.0681	0.93618	0.83099	0.64859	0.51347	0.44419	0.25239	0.15127	0.09359
1.28462	10.19	1	1.29137	-0.42861	1.72099	0.64709	0.03181	-1.21113	0.18949	0.35478	0.20417	-1.45593	-1.56384	-0.99611	-0.68634	-0.27968	-0.40927	-0.46623	-0.08656	-0.03758	-0.43004	-0.79156	-1.70334	-1.12205	-0.41873	-0.24109	-0.41409	-0.81248	1.64088	1.41366	1.03952	2.81575	1.28886	1.36309	1.53963	1.41097	1.35788	1.21587	1.08892	1.00706	0.85633	0.73105	0.71321	0.57048	0.50364	0.45948	0.31644	0.21011	0.16054
1.18533	9.77	1	1.35083	-0.34311	1.82607	0.60501	0.06405	-1.18775	0.21338	0.35184	0.0983	-1.46092	-1.46725	-0.9108	-0.53151	-0.21424	-0.4217	-0.63979	-0.16165	-0.01184	-0.38248	-0.76296	-1.79317	-1.27246	-0.56114	-0.40561	-0.46712	-0.82275	1.65789	1.40881	1.03302	2.71702	1.29948	1.39562	1.58204	1.47815	1.46029	1.34317	1.27079	1.23781	1.06836	0.95516	0.8838	0.76021	0.66656	0.62423	0.49535	0.4209	0.36886
0.94952	10.29	0	1.19285	-0.39836	1.55871	0.57308	-0.03758	-1.4437	0.1113	0.2385	0.18253	-1.6925	-1.73283	-1.19928	-0.80079	-0.47612	-0.44454	-0.43321	-0.11509	-0.17399	-0.63171	-0.99439	-1.89963	-1.35556	-0.54182	-0.21282	-0.39351	-0.87192	1.62191	1.41857	1.03481	2.75117	1.29583	1.38908	1.55226	1.41648	1.3842	1.26795	1.18799	1.16442	1.03705	0.93341	0.8988	0.74689	0.64836	0.56258	0.41218	0.30617	0.25123
1.24353	10.43	1	1.17202	-0.41286	1.44248	0.50936	0.22755	-0.76472	0.336	0.11331	0.11664	-0.9914	-1.15614	-0.65876	-0.30094	-0.1554	-0.28034	-0.6784	-0.3807	-0.27246	-0.62782	-0.95507	-1.76955	-1.24949	-0.66817	-0.37304	-0.39718	-0.81192	1.69858	1.41037	1.02599	2.7746	1.23036	1.2839	1.45576	1.35109	1.29834	1.15917	1.0617	1.0162	0.82866	0.71349	0.70128	0.52892	0.44871	0.40597	0.22445	0.10152	0.06196
1.37214	10.48	1	1.30792	-0.34007	1.85552	0.64891	-0.19518	-1.35262	-0.07956	0.40307	0.2242	-1.52433	-1.88273	-1.34582	-0.98759	-0.56543	-0.70312	-0.6751	-0.10188	0.04661	-0.35734	-0.73589	-1.65758	-1.08513	-0.36866	-0.23062	-0.39859	-0.79615	1.62408	1.41002	1.03855	2.78157	1.29462	1.36727	1.53578	1.39005	1.32418	1.16215	1.06907	1.01173	0.85024	0.74429	0.70186	0.50223	0.43556	0.35766	0.19892	0.12026	0.0696
1.41626	10.36	0	1.33965	-0.34168	1.84136	0.53083	-0.11634	-1.38934	-0.06946	0.25066	0.19218	-1.65561	-1.74958	-1.15366	-0.81192	-0.49404	-0.82131	-0.7765	-0.27811	-0.11402	-0.49594	-0.85574	-1.73993	-1.1891	-0.45904	-0.30103	-0.39827	-0.78915	1.64464	1.40909	1.03575	2.80277	1.35557	1.40642	1.52763	1.34214	1.2396	1.06801	0.95078	0.89789	0.73923	0.65068	0.60051	0.42752	0.37282	0.35721	0.22247	0.14834	0.09774
1.17526	10.04	1	1.2388	-0.40072	1.70157	0.81075	-0.13365	-1.50724	0.15192	0.59992	0.21611	-1.67366	-1.95078	-1.32239	-0.97224	-0.31677	-0.44612	-0.37356	0.13859	0.23467	-0.18429	-0.57757	-1.6038	-1.02503	-0.33517	-0.25205	-0.44153	-0.81873	1.60061	1.4155	1.04111	2.78155	1.18153	1.26652	1.41017	1.24331	1.19181	1.04062	0.9664	0.94366	0.81771	0.75184	0.70544	0.57113	0.49175	0.46654	0.34787	0.26912	0.2492
1.35285	10.17	1	1.18412	-0.41017	1.44405	0.61249	0.28738	-0.67882	0.36896	0.27875	0.18551	-0.91045	-1.06601	-0.57659	-0.2672	-0.14231	-0.33526	-0.43735	-0.13567	-0.12709	-0.5321	-0.89042	-1.82681	-1.25885	-0.58153	-0.19695	-0.36422	-0.82391	1.69908	1.41579	1.03298	2.80165	1.21371	1.28988	1.42113	1.26527	1.20049	1.06464	0.97968	0.98	0.87091	0.80618	0.78837	0.65756	0.57596	0.55974	0.40124	0.29896	0.26829
1.17632	9.92	0	1.23172	-0.36643	1.56937	0.64856	-0.31318	-2.04096	-0.10336	0.39791	0.19438	-2.19382	-2.56864	-1.85387	-1.45223	-0.68445	-0.66837	-0.49922	-0.03697	0.02296	-0.4105	-0.79453	-1.75449	-1.18111	-0.44153	-0.2371	-0.40816	-0.83268	1.59562	1.41579	1.03743	2.77813	1.49992	1.55119	1.69715	1.53257	1.44812	1.29473	1.18361	1.10955	0.94213	0.82204	0.78753	0.6168	0.53481	0.46097	0.29373	0.18631	0.13717
1.32324	10.51	0	1.37033	-0.27002	1.77597	0.70889	0.10694	-1.21183	0.27529	0.49072	0.15048	-1.50307	-1.48945	-0.86044	-0.47366	-0.13371	-0.3987	-0.56146	-0.04258	0.13558	-0.23627	-0.62635	-1.7167	-1.45223	-0.69637	-0.31794	-0.33705	-0.72423	1.6697	1.40722	1.02395	2.81154	1.20308	1.29776	1.48427	1.36468	1.33632	1.23463	1.17664	1.11011	0.87021	0.716	0.63154	0.44937	0.32467	0.27821	0.16208	0.03856	-0.00941
1.17805	10.6	0	1.2222	-0.3528	1.44716	0.63833	-0.26648	-2.22915	-0.05874	0.38232	0.19507	-2.48149	-2.39794	-1.66354	-1.17328	-0.55815	-0.59295	-0.60189	-0.09366	0.01465	-0.38521	-0.76472	-1.72354	-1.11919	-0.37716	-0.2386	-0.44794	-0.83654	1.60699	1.41124	1.04133	2.78367	1.26013	1.31851	1.49256	1.40767	1.38582	1.20811	1.08594	0.98645	0.82608	0.73201	0.69918	0.58546	0.51347	0.49601	0.33196	0.26717	0.19629
1.11727	9.91	1	1.37457	-0.27052	2.01745	0.71963	0.21506	-0.90588	0.36397	0.48335	0.14277	-1.14813	-1.25104	-0.70642	-0.33078	-0.09724	-0.28001	-0.49201	-0.02319	0.12594	-0.25524	-0.65326	-1.79588	-1.64207	-0.83863	-0.25088	-0.30295	-0.73236	1.6843	1.4092	1.01922	2.79254	1.29104	1.38646	1.5699	1.46838	1.44095	1.3079	1.21307	1.12486	0.91507	0.79852	0.72369	0.57403	0.46418	0.42829	0.23709	0.16421	0.1476
0.76694	10.15	0	1.2531	-0.3501	1.7007	0.50954	-0.34901	-2.26761	-0.17179	0.24304	0.08874	-2.5376	-2.45593	-1.80688	-1.28067	-0.67264	-0.64436	-0.77728	-0.25477	-0.12355	-0.49922	-0.87419	-1.82974	-1.29073	-0.56304	-0.36261	-0.49187	-0.8655	1.60942	1.40955	1.03563	2.77208	1.27624	1.31642	1.48992	1.3919	1.37422	1.27062	1.16506	1.06213	0.89867	0.79422	0.74467	0.62152	0.52164	0.46275	0.28791	0.14465	0.02119
1.16345	10.14	0	1.35411	-0.30832	1.8451	0.58569	0.02309	-1.47108	0.21888	0.30856	0.08511	-1.83565	-1.64017	-1.00833	-0.57757	-0.23188	-0.35458	-0.59688	-0.18515	-0.06555	-0.42389	-0.7967	-1.82974	-1.49621	-0.72979	-0.36998	-0.42841	-0.81559	1.65126	1.40963	1.02871	2.80633	1.36689	1.44291	1.60125	1.45179	1.41036	1.31199	1.25534	1.22667	1.06601	0.94762	0.86332	0.71739	0.62867	0.58421	0.47308	0.3787	0.36694
0.88464	10.29	1	1.28171	-0.36886	1.66276	0.58217	-0.08719	-1.66154	0.07225	0.30829	0.14302	-1.98716	-1.84164	-1.22621	-0.80771	-0.3987	-0.49134	-0.61101	-0.16762	-0.06328	-0.45051	-0.83033	-1.82681	-1.31426	-0.54333	-0.29886	-0.41567	-0.81673	1.62989	1.41087	1.03311	2.7833	1.28179	1.35656	1.52888	1.40412	1.35677	1.24179	1.16715	1.1306	1.00229	0.88398	0.85007	0.69679	0.61921	0.59076	0.50098	0.42867	0.39601
1.70681	9.85	1	1.36342	-0.30744	1.99432	0.68982	0.26998	-0.55502	0.34015	0.47763	0.08753	-0.74569	-1.03527	-0.56543	-0.30426	-0.12662	-0.34103	-0.6562	-0.09952	0.1284	-0.21875	-0.61961	-1.65365	-1.49757	-0.9307	-0.23538	-0.34892	-0.75031	1.71968	1.4043	1.02419	2.78831	1.28721	1.37217	1.54297	1.41688	1.3553	1.19193	1.03428	0.91895	0.69335	0.55371	0.4512	0.31024	0.152	0.10185	-0.02228	-0.0718	-0.1684
1.18339	9.87	1	1.24699	-0.35843	1.76641	0.58769	-0.20489	-1.40782	-0.09361	0.32008	0.18927	-1.59688	-1.86967	-1.36653	-0.98297	-0.63827	-0.71557	-0.64743	-0.15095	-0.04585	-0.46331	-0.83953	-1.74715	-1.16052	-0.4201	-0.26193	-0.43074	-0.84254	1.62195	1.41249	1.03835	2.66033	1.1701	1.26186	1.42211	1.29262	1.26912	1.1582	1.05147	0.99024	0.82318	0.74321	0.71251	0.5801	0.52107	0.4747	0.32394	0.22689	0.18799
0.8965	10.68	1	1.18526	-0.3851	1.55145	0.54755	-0.32883	-2.08092	-0.16647	0.26262	0.17058	-2.31876	-2.49485	-1.74958	-1.23882	-0.69919	-0.68719	-0.70863	-0.2171	-0.10913	-0.50404	-0.86678	-1.75203	-1.18243	-0.4542	-0.26906	-0.44141	-0.83893	1.61162	1.41098	1.03808	2.73121	1.25175	1.32266	1.48202	1.35034	1.33051	1.22874	1.21295	1.20016	1.08004	0.9927	0.95459	0.82033	0.71441	0.67648	0.5476	0.44716	0.37892
1.32217	10.57	1	1.24822	-0.35837	1.67302	0.61329	0.00877	-1.3098	0.18287	0.38709	0.04681	-1.5867	-1.5986	-0.99353	-0.61672	-0.24428	-0.41976	-0.62912	-0.13775	0.02698	-0.33442	-0.72584	-1.82681	-1.63078	-0.9108	-0.41218	-0.40318	-0.78225	1.65033	1.40799	1.02387	2.75941	1.26885	1.33836	1.49755	1.38739	1.3654	1.24867	1.18752	1.12151	0.9648	0.85647	0.81259	0.68103	0.65505	0.66455	0.5339	0.51694	0.51347
0.54847	9.88	0	1.16673	-0.38358	1.37291	0.67392	-0.3919	-4	-0.21875	0.44809	0.22621	-2.95861	-4	-2.3098	-1.98716	-0.73002	-0.86455	-0.56257	-0.03138	0.08728	-0.33003	-0.7217	-1.7122	-1.17199	-0.40099	-0.20405	-0.36856	-0.78015	1.60002	1.41252	1.03757	2.77546	1.15668	1.22967	1.38317	1.26554	1.25096	1.15415	1.17091	1.21967	1.14802	1.0941	1.01877	0.84579	0.73728	0.72359	0.60387	0.48509	0.43801
1.20111	10.13	0	1.28285	-0.3059	1.7574	0.61279	-0.34256	-2.10791	-0.21304	0.36873	0.18139	-2.27572	-2.42022	-1.93181	-1.37675	-0.82189	-0.7929	-0.6066	-0.08566	0.00501	-0.42585	-0.81901	-1.82681	-1.23136	-0.45643	-0.23485	-0.40782	-0.83357	1.59646	1.41352	1.03617	2.71691	1.19544	1.28362	1.45109	1.34308	1.31226	1.23148	1.26577	1.34821	1.25922	1.12268	0.98	0.77312	0.65321	0.59999	0.42597	0.31876	0.22247
1.26329	10.11	1	1.23147	-0.35846	1.70415	0.65295	0.10123	-1.19314	0.30003	0.38308	0.10023	-1.47886	-1.451	-0.88439	-0.48945	-0.16922	-0.29311	-0.46585	-0.07089	0.0026	-0.38363	-0.76221	-1.81248	-1.32883	-0.61332	-0.35193	-0.45519	-0.84375	1.65211	1.41306	1.03224	2.71922	1.24787	1.30058	1.45763	1.31798	1.25194	1.04711	0.89279	0.82364	0.6512	0.54251	0.51631	0.37643	0.24716	0.18916	-0.02419	-0.08796	-0.20702
0.80847	10.49	0	1.23096	-0.36666	1.55023	0.69086	-0.08603	-1.44249	0.06985	0.43252	0.2504	-1.68403	-1.77211	-1.19179	-0.83121	-0.40001	-0.55595	-0.53092	-0.04129	0.06494	-0.34429	-0.72354	-1.67778	-1.03811	-0.30321	-0.20502	-0.40001	-0.79615	1.62464	1.41199	1.0425	2.7448	1.23822	1.32687	1.51653	1.40467	1.37575	1.25326	1.15265	1.0649	0.86544	0.70574	0.6641	0.50256	0.4306	0.38493	0.28255	0.23045	0.22061
1.0294	10.01	1	1.24005	-0.37291	1.59329	0.58741	-0.19511	-1.32883	-0.13018	0.36851	0.1521	-1.53462	-1.82391	-1.23508	-0.93742	-0.58004	-0.87289	-0.75326	-0.17509	0.01712	-0.36422	-0.75473	-1.75449	-1.40121	-0.62654	-0.27745	-0.36371	-0.76548	1.63787	1.40823	1.02985	2.76287	1.24498	1.33641	1.50965	1.39666	1.35043	1.18846	1.06517	1.00186	0.81323	0.72193	0.69731	0.59738	0.52535	0.52658	0.42051	0.3471	0.31276
0.8336	10.59	1	1.22246	-0.39315	1.64444	0.69554	0.15712	-0.92445	0.29592	0.4206	0.214	-1.15989	-1.30277	-0.77083	-0.44491	-0.18032	-0.35803	-0.44648	-0.04081	0.03957	-0.35369	-0.72492	-1.69037	-1.14813	-0.45767	-0.21261	-0.37448	-0.79237	1.66707	1.41316	1.03565	2.82664	1.17278	1.23137	1.35883	1.20018	1.14596	1.0054	0.98627	1.07514	1.08039	1.07249	1.0588	0.85582	0.66144	0.54338	0.33132	0.24579	0.19343
1.42017	10.67	1	1.35411	-0.28208	2.07555	0.56441	-0.10779	-1.29414	-0.00035	0.29396	0.16959	-1.53313	-1.6925	-1.12148	-0.75597	-0.46737	-0.64302	-0.74982	-0.23344	-0.06971	-0.44081	-0.80827	-1.73283	-1.22841	-0.50293	-0.27173	-0.41263	-0.80521	1.64289	1.4085	1.03538	2.80633	1.18572	1.26873	1.41111	1.3198	1.33724	1.26593	1.17705	1.07686	0.86382	0.66276	0.58703	0.42233	0.35592	0.25393	0.07412	-0.04442	-0.07774
1.34516	10.15	1	1.21059	-0.38997	1.59879	0.59755	-0.1402	-1.47496	0.05254	0.33886	0.11207	-1.6968	-1.82974	-1.27819	-0.83268	-0.4935	-0.48346	-0.57203	-0.12056	-0.02956	-0.43569	-0.82478	-1.84466	-1.42946	-0.65639	-0.29277	-0.41218	-0.83624	1.62167	1.41292	1.0298	2.7627	1.13898	1.21503	1.38364	1.26211	1.25487	1.17973	1.10413	1.04551	0.83372	0.72271	0.67166	0.53602	0.46912	0.4479	0.32173	0.25412	0.20926
1.06374	10.57	1	1.19866	-0.37582	1.64247	0.655	-0.09653	-1.73283	0.08128	0.30655	0.31264	-2.04576	-1.90309	-1.31785	-0.90693	-0.41533	-0.46269	-0.5071	-0.11036	-0.09173	-0.51428	-0.84588	-1.61979	-0.8548	-0.13407	-0.16046	-0.48838	-0.8636	1.61578	1.41389	1.05742	2.78962	1.23243	1.30085	1.44239	1.30756	1.27767	1.16633	1.13813	1.13167	0.97543	0.83639	0.69993	0.50816	0.44065	0.38222	0.24097	0.2276	0.18406
0.98235	10.11	0	1.31366	-0.32926	1.62737	0.61941	-0.32486	-2.22915	-0.30025	0.37992	0.23656	-2.40894	-2.79588	-1.82391	-1.42597	-0.75647	-0.97881	-0.73189	-0.13371	0.0267	-0.37592	-0.76321	-1.73283	-1.18376	-0.40187	-0.17718	-0.34294	-0.7535	1.6117	1.40889	1.03595	2.77256	1.15272	1.23529	1.39926	1.30581	1.28136	1.20631	1.18089	1.17395	1.0257	0.92181	0.84421	0.7158	0.61076	0.58141	0.45521	0.33865	0.30973
0.90553	10.46	0	1.23629	-0.35898	1.5611	0.58823	-0.12125	-1.41005	-0.06138	0.26416	0.28026	-1.64589	-1.76447	-1.24642	-0.85574	-0.58269	-0.69919	-0.67366	-0.20308	-0.10986	-0.52812	-0.87975	-1.6968	-0.98928	-0.24329	-0.16552	-0.41544	-0.82681	1.6293	1.41132	1.04718	2.82035	1.36913	1.42109	1.58811	1.45759	1.43426	1.33983	1.28211	1.23858	1.07214	0.96804	0.91883	0.79022	0.72075	0.70288	0.55602	0.46347	0.40042
1.0471	10.71	0	1.18355	-0.38164	1.52763	0.67135	-0.27303	-1.95468	-0.04643	0.4385	0.19926	-2.11919	-2.76955	-1.60206	-1.15614	-0.5447	-0.61961	-0.56976	-0.05493	0.07602	-0.32048	-0.70443	-1.68403	-1.27901	-0.52695	-0.20204	-0.3535	-0.76802	1.6154	1.41109	1.03235	2.81006	1.19312	1.2388	1.36767	1.21581	1.18921	1.11605	1.0688	0.99167	0.77208	0.60959	0.60025	0.44248	0.39035	0.36424	0.22011	0.0657	-0.12494
0.85998	10.6	1	1.35257	-0.29214	2.06032	0.65625	-0.10679	-1.66959	0.05675	0.40062	0.21854	-1.96658	-1.91721	-1.24565	-0.86201	-0.37779	-0.54363	-0.60189	-0.10221	0.03651	-0.35037	-0.72862	-1.69037	-1.11238	-0.36825	-0.23943	-0.40143	-0.78252	1.63063	1.40938	1.03937	2.79466	1.24381	1.3077	1.4614	1.33732	1.31757	1.20907	1.15134	1.0993	0.93039	0.79105	0.72075	0.55313	0.50321	0.49468	0.39295	0.28577	0.24774
1.14277	10.28	0	1.31323	-0.31943	1.69548	0.59904	-0.31695	-2.33724	-0.15021	0.34056	0.18435	-2.58503	-2.72125	-1.8041	-1.39254	-0.6413	-0.71153	-0.63507	-0.13359	-0.02989	-0.43262	-0.80604	-1.73283	-1.15305	-0.42759	-0.26962	-0.43309	-0.82623	1.60649	1.41167	1.03866	2.76976	1.18577	1.23882	1.38025	1.23697	1.16258	1.07065	1.04064	1.09016	0.9152	0.73886	0.6163	0.41178	0.2694	0.09856	-0.16537	-0.29487	-0.3704
1.10721	10.17	1	1.25261	-0.31817	1.72346	0.52879	-0.35057	-2.88606	-0.18177	0.14644	0.24534	-3.1549	-3	-2.40894	-1.50169	-0.85325	-0.64531	-0.61565	-0.2377	-0.26384	-0.71512	-1.02091	-1.70996	-0.9838	-0.26217	-0.20838	-0.48986	-0.89654	1.5997	1.415	1.04944	2.72505	1.14376	1.23715	1.40561	1.2932	1.27262	1.17898	1.15236	1.12834	0.95424	0.8208	0.71561	0.48565	0.39169	0.29478	0.10673	0.03285	-0.07302
0.94378	10.4	0	1.18752	-0.41623	1.35603	0.59735	-0.45668	-2.85387	-0.50224	0.31059	0.28988	-2.69897	-4	-4	-4	-1.02136	-1.19518	-0.77032	-0.17836	-0.05227	-0.47638	-0.83387	-1.64975	-0.9307	-0.2028	-0.18542	-0.43016	-0.81673	1.60037	1.41052	1.0496	2.79865	1.42969	1.46748	1.62178	1.48513	1.43217	1.29931	1.19866	1.12507	0.9391	0.85253	0.75365	0.6364	0.50231	0.44522	0.29922	0.17246	0.12899
1.02142	10.66	0	1.21352	-0.40692	1.43136	0.59608	-0.2656	-2.58503	-0.09211	0.32539	0.19011	-3	-2.60206	-1.7122	-1.21396	-0.61137	-0.62949	-0.60642	-0.14194	-0.04585	-0.4494	-0.82652	-1.76955	-1.21896	-0.44382	-0.23695	-0.4086	-0.81844	1.61176	1.41196	1.03767	2.71289	1.18725	1.25967	1.44117	1.3275	1.28157	1.14598	1.09417	1.09741	0.99845	0.97642	0.98421	0.84598	0.74948	0.69793	0.55313	0.48936	0.43175
1.08317	9.83	0	1.31723	-0.33365	1.76492	0.59005	-0.13555	-1.61618	0.04293	0.35168	0.10133	-1.86012	-1.97469	-1.27819	-0.88339	-0.43039	-0.5373	-0.60137	-0.1446	-0.01386	-0.39351	-0.78304	-1.81816	-1.65956	-0.82131	-0.31596	-0.37561	-0.78861	1.63325	1.41063	1.02605	2.76621	1.3256	1.40544	1.58063	1.47248	1.4311	1.29431	1.1888	1.14294	0.97718	0.85199	0.829	0.67342	0.59686	0.54495	0.3815	0.2847	0.24949
1.10535	9.9	0	1.25744	-0.35721	1.59879	0.63336	-0.18303	-1.56543	0.01376	0.36389	0.18591	-1.77469	-1.9914	-1.40894	-0.95117	-0.63846	-0.54745	-0.45805	-0.0491	-0.01827	-0.45792	-0.84224	-1.82102	-1.40012	-0.58419	-0.18098	-0.3709	-0.84436	1.61062	1.41729	1.03257	2.74481	1.37466	1.44871	1.59492	1.44671	1.39358	1.25256	1.169	1.12788	0.98922	0.88501	0.84877	0.71421	0.63968	0.60438	0.46418	0.39504	0.36038
1.0883	10.17	1	1.27068	-0.34273	1.71012	0.67033	-0.2356	-1.7122	-0.0205	0.45841	0.12772	-1.87615	-2.16749	-1.52578	-1.08619	-0.53685	-0.5822	-0.54883	-0.02027	0.09902	-0.3061	-0.70908	-1.79588	-1.44733	-0.65053	-0.26954	-0.39233	-0.80995	1.60842	1.41211	1.02932	2.74978	1.32183	1.39691	1.55696	1.42775	1.39715	1.30504	1.25973	1.20464	1.00961	0.89209	0.80924	0.67822	0.58465	0.57869	0.43175	0.35947	0.34289
1.20813	9.92	0	1.34439	-0.26794	1.88536	0.63607	0.13008	-0.80883	0.25667	0.40848	0.06941	-1.02687	-1.23284	-0.72561	-0.39212	-0.22724	-0.41782	-0.65287	-0.13614	0.05289	-0.30839	-0.69897	-1.75945	-1.53018	-0.89894	-0.32239	-0.40176	-0.80883	1.68359	1.4078	1.02563	2.7321	1.26115	1.32438	1.45215	1.31692	1.29056	1.11163	0.92329	0.78787	0.58033	0.46559	0.41775	0.27051	0.14018	0.12494	-0.05387	-0.15936	-0.19189
0.86662	9.93	0	1.22968	-0.36111	1.58433	0.71314	-0.32892	-2.16115	-0.10552	0.48567	0.24519	-2.26761	-3.39794	-1.81816	-1.37161	-0.6178	-0.72839	-0.52797	0.00664	0.12372	-0.29098	-0.6784	-1.65758	-1.11521	-0.37008	-0.18237	-0.37008	-0.78383	1.60238	1.41261	1.03864	2.73932	1.20276	1.29014	1.46247	1.33808	1.29268	1.17326	1.06213	0.96086	0.78329	0.69856	0.66073	0.54701	0.44716	0.39295	0.28524	0.18157	0.12803
1.24499	9.74	1	1.2799	-0.31371	2.04021	0.55998	0.04088	-1.29158	0.18943	0.31881	0.0421	-1.58004	-1.56384	-0.95195	-0.56671	-0.22301	-0.42806	-0.7122	-0.23478	-0.03962	-0.38331	-0.76853	-1.84466	-1.77211	-0.9987	-0.44177	-0.3947	-0.77186	1.6638	1.40648	1.02226	2.72999	1.18343	1.24674	1.40293	1.26593	1.15559	0.94939	0.83955	0.78335	0.63515	0.58074	0.53112	0.3633	0.29373	0.27042	0.13566	0.09498	0.06383
1.16979	10.18	0	1.31006	-0.31118	1.68395	0.64367	-0.33715	-2.3098	-0.23121	0.37046	0.2772	-2.4318	-3	-2.07572	-1.51713	-0.81644	-0.84134	-0.59346	-0.0837	0.00104	-0.43368	-0.80355	-1.68403	-1.03012	-0.28559	-0.15677	-0.38185	-0.80438	1.59941	1.41338	1.0434	2.78999	1.14009	1.18611	1.33799	1.18431	1.12602	1.00504	0.95231	0.98752	0.96095	0.94151	0.91768	0.7185	0.55186	0.46786	0.31246	0.22011	0.22617
1.0322	10.09	1	1.29248	-0.36086	1.94988	0.55752	-0.38206	-2.52288	-0.19362	0.30428	0.1371	-2.69897	-3.69897	-1.94692	-1.37986	-0.7201	-0.71783	-0.7029	-0.18755	-0.06198	-0.45026	-0.8271	-1.77989	-1.32883	-0.5779	-0.28819	-0.42412	-0.82652	1.60988	1.41055	1.03368	2.75004	1.35952	1.42548	1.59956	1.46781	1.39229	1.16306	0.98737	0.90991	0.75256	0.68275	0.63682	0.52504	0.4088	0.37352	0.20412	0.13247	0.0086
0.97827	9.71	1	1.23121	-0.37355	1.5977	0.5891	-0.30496	-2.13668	-0.06646	0.32152	0.14295	-2.39794	-2.39794	-1.69897	-1.20273	-0.57823	-0.57659	-0.62397	-0.14375	-0.05365	-0.44965	-0.81901	-1.74232	-1.14146	-0.43356	-0.32039	-0.50808	-0.87975	1.60596	1.41199	1.04083	2.78992	1.28217	1.35393	1.50408	1.35181	1.30922	1.19312	1.0984	1.04532	0.86727	0.74745	0.7	0.51883	0.45047	0.37762	0.26773	0.18429	0.17194
1.06883	10.23	0	1.19838	-0.3365	1.5832	0.62007	-0.21624	-1.61798	-0.08455	0.38346	0.18724	-1.85699	-2.05061	-1.36051	-0.94885	-0.55736	-0.73002	-0.69508	-0.13466	0.02682	-0.36131	-0.74473	-1.73049	-1.29671	-0.53536	-0.23515	-0.36361	-0.77495	1.62688	1.40901	1.03183	2.78715	1.2492	1.29016	1.43118	1.27074	1.18097	1.03765	0.98515	1.03331	0.94885	0.90669	0.8538	0.682	0.57048	0.48588	0.34352	0.19111	0.08912
1.14139	10.46	0	1.35679	-0.33751	1.84942	0.54202	-0.15379	-1.87615	0.02193	0.31074	0.01712	-2.26761	-2	-1.31695	-0.95585	-0.39935	-0.52959	-0.66776	-0.19504	-0.05631	-0.41805	-0.80855	-1.8962	-1.66555	-0.91328	-0.4466	-0.43759	-0.80883	1.62574	1.40914	1.02642	2.79049	1.21867	1.2725	1.4284	1.29953	1.24251	1.11759	1.07641	1.09409	0.97554	0.86431	0.78465	0.62128	0.49929	0.47747	0.3967	0.33003	0.34336
0.87116	10.69	0	1.20058	-0.39261	1.49415	0.63928	-0.33087	-1.98716	-0.19301	0.38421	0.24507	-2.14874	-2.76955	-1.79049	-1.36653	-0.70664	-0.85356	-0.61997	-0.09329	0.01803	-0.3987	-0.76955	-1.66756	-1.07883	-0.34756	-0.21717	-0.39761	-0.80465	1.6094	1.41228	1.04086	2.76403	1.3038	1.36533	1.50526	1.36204	1.29152	1.14049	1.05648	1.04976	0.90982	0.85917	0.83516	0.71577	0.61013	0.57628	0.469	0.39649	0.35003
1.64604	10.63	1	1.36286	-0.25328	2.16197	0.66816	-0.02004	-1.32883	0.18763	0.42856	0.13264	-1.58503	-1.65561	-1.04479	-0.63582	-0.28642	-0.40905	-0.53373	-0.06223	0.06254	-0.32112	-0.70664	-1.74232	-1.36856	-0.62875	-0.2974	-0.40916	-0.8122	1.64261	1.41091	1.0305	2.73505	1.28721	1.37019	1.53899	1.41278	1.35707	1.21528	1.14242	1.09267	0.91103	0.8222	0.77103	0.62004	0.56399	0.53057	0.40573	0.32906	0.28684
1.29053	9.97	1	1.48173	-0.19757	2.20575	0.6904	0.14079	-1.02595	0.30822	0.44672	0.13344	-1.27819	-1.36351	-0.80052	-0.44503	-0.14978	-0.32258	-0.4832	-0.04701	0.07722	-0.29559	-0.68361	-1.76195	-1.42597	-0.68909	-0.28108	-0.37665	-0.78383	1.66853	1.41033	1.02822	2.76762	1.24126	1.30535	1.48045	1.36325	1.3395	1.212	1.09567	0.99793	0.78261	0.63057	0.57015	0.46524	0.3531	0.31876	0.13943	0.06249	-0.01366
0.98655	10.61	1	1.21617	-0.3923	1.58546	0.6334	-0.16826	-1.73993	0.01528	0.37155	0.19559	-2.01323	-2.02687	-1.36251	-0.92518	-0.47444	-0.56767	-0.58319	-0.10309	0.00255	-0.39979	-0.77521	-1.72584	-1.1707	-0.43039	-0.24872	-0.41173	-0.81361	1.62072	1.41183	1.03732	2.77396	1.30489	1.38017	1.54078	1.43506	1.43163	1.28673	1.1549	1.02472	0.84184	0.74671	0.73105	0.61929	0.54731	0.50515	0.37414	0.28577	0.23408
0.89062	10.61	1	1.22037	-0.37742	1.48572	0.6465	-0.22424	-1.85078	-0.03758	0.37313	0.23119	-2.08619	-2.16749	-1.53313	-1.08513	-0.56209	-0.6005	-0.55862	-0.08218	0.0003	-0.41737	-0.78888	-1.70115	-1.06148	-0.32836	-0.2146	-0.42678	-0.8315	1.60876	1.41315	1.04263	2.77227	1.30831	1.36864	1.54619	1.47014	1.50718	1.35644	1.17464	1.08107	0.88136	0.78021	0.73848	0.6178	0.52658	0.50805	0.33579	0.30361	0.27548
0.84883	10.61	1	1.21325	-0.41101	1.4014	0.59713	-0.16928	-1.5391	-0.06023	0.34934	0.1782	-1.78516	-1.86967	-1.29328	-0.88706	-0.52651	-0.70115	-0.70974	-0.16147	-0.00661	-0.40263	-0.78808	-1.76955	-1.21042	-0.44892	-0.27067	-0.40949	-0.80382	1.62803	1.40945	1.03587	2.76857	1.29115	1.33493	1.4707	1.32988	1.28796	1.18422	1.1509	1.17754	1.05289	0.93654	0.85474	0.69481	0.57596	0.58974	0.449	0.34895	0.2793
0.92347	10.66	1	1.21827	-0.39594	1.52892	0.68832	-0.19559	-1.79317	0.0289	0.4322	0.2417	-2.04096	-2.13077	-1.40894	-0.97881	-0.45112	-0.57463	-0.5318	-0.04258	0.06311	-0.34534	-0.7176	-1.63827	-1.01818	-0.29465	-0.23247	-0.44454	-0.82594	1.61742	1.41254	1.04487	2.77494	1.23136	1.30263	1.43453	1.28625	1.22023	1.09049	1.01243	0.97881	0.83296	0.73373	0.67407	0.52996	0.4279	0.43858	0.37545	0.31175	0.3
1.04499	10.65	0	1.26103	-0.35995	1.5977	0.6854	-0.2233	-2.23657	-0.03456	0.45288	0.2011	-2.45593	-2.37675	-1.61618	-1.23882	-0.49241	-0.58956	-0.54914	-0.02494	0.08987	-0.31524	-0.70686	-1.72816	-1.15428	-0.41038	-0.23158	-0.38977	-0.78383	1.60288	1.4113	1.03674	2.78196	1.13186	1.20049	1.37151	1.23739	1.18212	1.04755	0.96379	0.93642	0.827	0.75003	0.716	0.58006	0.52133	0.55888	0.46275	0.40492	0.44308
0.75213	10.57	1	1.2222	-0.41674	1.56937	0.66146	-0.54898	-3.04576	-0.34746	0.4135	0.27131	-2.58503	-4	-4	-4	-0.80604	-0.99353	-0.7263	-0.10013	0.05568	-0.34814	-0.71422	-1.5817	-0.92959	-0.21983	-0.22185	-0.4642	-0.82333	1.6025	1.40956	1.04978	2.72523	1.24457	1.31085	1.47199	1.33622	1.28977	1.18021	1.10818	1.10656	0.96018	0.87931	0.84154	0.68489	0.58734	0.56201	0.44716	0.38322	0.35993
0.90141	10.36	1	1.1383	-0.39726	1.4624	0.54231	-0.20691	-1.62893	-0.04745	0.28664	0.11701	-1.88941	-2.00436	-1.32883	-0.90274	-0.521	-0.64705	-0.7385	-0.23545	-0.07557	-0.44831	-0.82275	-1.77989	-1.39041	-0.64149	-0.33885	-0.42343	-0.81959	1.63356	1.40931	1.0313	2.86776	1.28977	1.342	1.47743	1.29646	1.2113	1.02813	0.91217	0.83478	0.67908	0.59529	0.52504	0.3563	0.2953	0.22061	0.03572	-0.04691	-0.04576
1.34723	10.57	1	1.38543	-0.31231	2.13162	0.69151	-0.06063	-1.44855	0.16074	0.47865	0.09156	-1.70115	-1.76955	-1.1261	-0.75671	-0.28853	-0.42527	-0.50668	-0.01242	0.11481	-0.26898	-0.66474	-1.767	-1.49485	-0.78436	-0.33376	-0.38977	-0.78331	1.62902	1.41077	1.02606	2.73339	1.31321	1.38917	1.55145	1.42184	1.37129	1.22513	1.1442	1.12081	0.98173	0.89355	0.82731	0.66118	0.52319	0.46453	0.36083	0.30973	0.25927
0.99425	10.66	1	1.19285	-0.35787	1.53782	0.63549	-0.09593	-1.54516	0.09767	0.40707	0.12208	-1.82681	-1.87943	-1.16685	-0.78383	-0.33489	-0.51584	-0.61101	-0.10963	0.04364	-0.32633	-0.7093	-1.73283	-1.44249	-0.72515	-0.32698	-0.38363	-0.77573	1.63888	1.40893	1.02744	2.8214	1.34261	1.39094	1.52968	1.37006	1.25745	1.06446	0.93785	0.8842	0.77155	0.72739	0.71301	0.58141	0.51914	0.47401	0.25984	0.1498	0.10429
0.57585	10	0	1.17638	-0.3872	1.48855	0.5796	-0.39925	-2.39794	-0.29499	0.35213	0.15999	-2.55284	-3.1549	-1.9393	-1.54975	-0.72102	-0.92154	-0.78648	-0.17509	-0.00174	-0.38977	-0.77443	-1.74473	-1.21467	-0.47083	-0.29748	-0.42783	-0.80493	1.61163	1.40852	1.03638	2.71263	1.22347	1.30229	1.47343	1.33953	1.3066	1.19359	1.12656	1.0899	0.96497	0.89694	0.86059	0.71809	0.61323	0.54251	0.35539	0.28631	0.14999
0.7207	10.06	0	1.24773	-0.36587	1.44871	0.58327	-0.34843	-2.35655	-0.25034	0.31679	0.21558	-2.46852	-4	-2.02228	-1.5157	-0.79022	-0.83893	-0.67223	-0.16241	-0.04915	-0.46118	-0.83476	-1.73518	-1.18575	-0.43051	-0.22286	-0.37862	-0.79697	1.60957	1.41157	1.03635	2.70066	1.19957	1.28352	1.46606	1.40581	1.45979	1.38658	1.28228	1.15345	0.96435	0.87021	0.85661	0.77382	0.74448	0.73067	0.60515	0.50741	0.4348
1.2093	10.07	1	1.25744	-0.38021	1.81624	0.58183	-0.15428	-1.44612	-0.00529	0.33949	0.11711	-1.67366	-1.81531	-1.24565	-0.83476	-0.49282	-0.59193	-0.70334	-0.17263	-0.01895	-0.39892	-0.78675	-1.80688	-1.38616	-0.60713	-0.29294	-0.42794	-0.8271	1.63111	1.40919	1.03243	2.73849	1.30211	1.37835	1.5475	1.43038	1.39924	1.24503	1.13051	1.0568	0.87248	0.75375	0.71739	0.58074	0.49562	0.47833	0.36225	0.30284	0.25861
1.08973	10.28	0	1.1807	-0.42454	1.3927	0.57628	-0.0143	-1.38934	0.1396	0.26743	0.18772	-1.6968	-1.62893	-1.04383	-0.61529	-0.32358	-0.4716	-0.65777	-0.22665	-0.1069	-0.48333	-0.83893	-1.73993	-1.13136	-0.387	-0.28492	-0.46661	-0.84527	1.64961	1.40985	1.0411	2.83507	1.17075	1.21892	1.34439	1.19623	1.1311	0.98022	0.91507	0.89592	0.80212	0.74093	0.72291	0.60309	0.54259	0.52133	0.39085	0.29583	0.25355
0.50995	10.54	1	1.23528	-0.39408	1.70415	0.81828	-0.24519	-2.01323	0.13431	0.62927	0.18375	-2.14267	-3	-1.45223	-1.05601	-0.29141	-0.46395	-0.43878	0.12143	0.27161	-0.11793	-0.51145	-1.55595	-1.12378	-0.43239	-0.28416	-0.43133	-0.77989	1.61265	1.4103	1.03764	2.83506	1.31974	1.3427	1.45196	1.29837	1.24249	1.10674	1.01703	0.9781	0.84938	0.73396	0.62811	0.4237	0.32962	0.30284	0.14956	0.04249	0.08318
0.80919	9.83	0	1.26553	-0.32108	1.6946	0.65087	-0.46369	-2.48149	-0.22915	0.4461	0.15902	-2.42022	-4	-2.25964	-1.78516	-0.74304	-0.87778	-0.61618	-0.05453	0.08849	-0.31211	-0.70509	-1.72125	-1.37675	-0.61386	-0.2636	-0.37851	-0.79129	1.60589	1.41125	1.03085	2.73619	1.23631	1.32414	1.51657	1.42391	1.41521	1.33746	1.3053	1.29115	1.11798	0.9728	0.86671	0.65045	0.49435	0.37282	0.22862	0.09691	0.02413
0.46931	10.21	1	1.23654	-0.3685	1.58546	0.6511	-0.41612	-4	-0.16323	0.42257	0.17295	-3.30103	-4	-2.46852	-1.62893	-0.73613	-0.72723	-0.55331	-0.04115	0.05637	-0.35952	-0.74836	-1.74958	-1.284	-0.52491	-0.2389	-0.40187	-0.82189	1.59598	1.41359	1.03456	2.79145	1.21897	1.29115	1.43896	1.29476	1.25058	1.14478	1.11561	1.08075	0.88986	0.75333	0.64444	0.46538	0.35603	0.37961	0.25204	0.20231	0.25366
0.9068	10.26	1	1.31069	-0.33529	1.94694	0.5795	-0.34037	-2.20066	-0.15895	0.32434	0.15579	-2.40894	-2.67778	-1.81248	-1.27327	-0.70027	-0.68973	-0.67081	-0.1582	-0.04167	-0.43902	-0.81816	-1.77728	-1.2749	-0.52216	-0.25885	-0.42159	-0.82974	1.60854	1.41112	1.03512	2.78305	1.35766	1.44151	1.60389	1.46258	1.41434	1.27646	1.16386	1.08082	0.87877	0.72016	0.65344	0.49568	0.37326	0.32222	0.16492	0.06517	0.05799
0.77257	9.92	0	1.1878	-0.40389	1.44716	0.6288	0.03587	-1.01728	0.139	0.41337	0.09036	-1.24489	-1.41341	-0.88975	-0.57823	-0.32661	-0.56368	-0.59757	-0.09437	0.05339	-0.32846	-0.72839	-1.85078	-1.64589	-0.87354	-0.30715	-0.371	-0.78648	1.65484	1.41002	1.02527	2.7278	1.38739	1.4634	1.63968	1.50217	1.44598	1.31527	1.23257	1.20218	1.0254	0.91204	0.87326	0.74893	0.66589	0.6279	0.52319	0.44605	0.43366
1.03523	10.6	1	1.22943	-0.3843	1.72997	0.57644	-0.29671	-1.92082	-0.12119	0.2758	0.20208	-2.1549	-2.18046	-1.68194	-1.20273	-0.63752	-0.6319	-0.68445	-0.18782	-0.09941	-0.50557	-0.86201	-1.7122	-0.99183	-0.27984	-0.27458	-0.52944	-0.88874	1.60548	1.41146	1.04818	2.81635	1.3258	1.3578	1.48253	1.3202	1.25996	1.13445	1.05207	0.99323	0.79852	0.66388	0.61655	0.44083	0.36218	0.3276	0.16774	0.04792	0.029
0.65478	9.94	1	1.20276	-0.36753	1.5563	0.51404	-0.46471	-2.18709	-0.34496	0.27231	0.11404	-2.34679	-3.39794	-2.05552	-1.53462	-0.82217	-0.91009	-0.86838	-0.25845	-0.0836	-0.46483	-0.83983	-1.77728	-1.29843	-0.58286	-0.3536	-0.44575	-0.82652	1.61226	1.40883	1.03333	2.73048	1.23443	1.32105	1.48907	1.35507	1.30678	1.17946	1.08458	1.04336	0.88762	0.80163	0.7332	0.58771	0.50379	0.49183	0.34635	0.28179	0.25042
0.62279	9.71	0	1.14891	-0.39545	1.51983	0.62334	-0.41748	-2.3098	-0.29048	0.37171	0.23952	-2.37675	-4	-2.11919	-2.25181	-0.70664	-0.8986	-0.7131	-0.14152	0.01	-0.38342	-0.75227	-1.64017	-1.05257	-0.34314	-0.23203	-0.38955	-0.77109	1.60888	1.40919	1.04052	2.75117	1.11703	1.14383	1.26132	1.0984	1.06187	0.92218	0.83614	0.76521	0.6163	0.50676	0.40937	0.22862	0.08176	0.00103	-0.1855	-0.38772	-0.35843
0.80242	10.57	0	1.24403	-0.35	1.38739	0.56752	-0.1645	-1.81816	0.04285	0.2828	0.11873	-2.14874	-1.97881	-1.36351	-0.90658	-0.47198	-0.48307	-0.58386	-0.16475	-0.09811	-0.49241	-0.86582	-1.83565	-1.30277	-0.55145	-0.3193	-0.46231	-0.86487	1.61822	1.4127	1.03541	2.75727	1.31457	1.39757	1.59352	1.47557	1.45288	1.31321	1.2285	1.17891	1.01564	0.96413	0.94083	0.82422	0.77901	0.72564	0.59397	0.49765	0.46736
0.7713	10.15	0	1.20493	-0.36956	1.44716	0.58673	-0.33809	-2.55284	-0.22834	0.35482	0.15531	-2.82391	-2.58503	-1.85699	-1.35067	-0.73898	-0.81959	-0.69037	-0.13692	-0.00275	-0.40616	-0.80272	-1.83863	-1.32422	-0.51357	-0.25853	-0.40983	-0.81644	1.60675	1.41048	1.03473	2.73164	1.27908	1.34172	1.50132	1.37723	1.38641	1.29708	1.21967	1.13528	0.89434	0.76289	0.67951	0.51029	0.41258	0.37588	0.20734	0.11711	0.03951
0.69404	10.58	0	1.22583	-0.40841	1.47422	0.72852	-0.30417	-2.24412	-0.09914	0.46913	0.30395	-2.3279	-2.60206	-2.00877	-1.54363	-0.60765	-0.67428	-0.50738	0.01783	0.10013	-0.33461	-0.70819	-1.60555	-0.87387	-0.15677	-0.16387	-0.45383	-0.8315	1.58755	1.41407	1.05314	2.76324	1.34308	1.40243	1.55052	1.38726	1.32678	1.18007	1.11609	1.10486	0.98463	0.8917	0.8569	0.71838	0.61755	0.63825	0.49634	0.47815	0.50386
0.87487	9.85	0	1.20303	-0.37808	1.45484	0.58069	-0.1536	-1.66756	-0.06093	0.3414	0.15721	-1.96658	-1.92082	-1.284	-0.90344	-0.48505	-0.73049	-0.72262	-0.17777	-0.01543	-0.4011	-0.78781	-1.8041	-1.32606	-0.54561	-0.29405	-0.3869	-0.7812	1.63086	1.40875	1.03198	2.76006	1.26795	1.36011	1.52251	1.3879	1.34946	1.23336	1.19504	1.22334	1.14569	1.14003	1.12795	0.9872	0.87049	0.76396	0.55139	0.39835	0.29109
0.91318	10.41	1	1.20466	-0.39852	1.64542	0.53448	-0.43215	-2.42022	-0.32112	0.23477	0.20531	-2.5376	-4	-2.39794	-1.65365	-0.89757	-0.84802	-0.74934	-0.24063	-0.13811	-0.54592	-0.89654	-1.71897	-1.0846	-0.36081	-0.25508	-0.45494	-0.84741	1.60601	1.41136	1.04263	2.80855	1.39566	1.44664	1.57154	1.39466	1.32692	1.14944	1.06339	1.01042	0.84775	0.76396	0.69502	0.54789	0.45629	0.45702	0.34007	0.2454	0.23166
0.96431	10.43	0	1.17638	-0.39498	1.37658	0.66652	-0.19334	-1.54821	-0.0231	0.43862	0.18727	-1.74715	-2.02687	-1.36452	-1.03574	-0.50155	-0.66015	-0.55052	-0.04643	0.07529	-0.3291	-0.71783	-1.71444	-1.25415	-0.50738	-0.24734	-0.37335	-0.78094	1.62012	1.41207	1.03346	2.75234	1.32217	1.39583	1.54807	1.38347	1.31261	1.17733	1.07398	1.03323	0.87077	0.78056	0.74485	0.6178	0.52535	0.47781	0.3334	0.21371	0.16844
0.85176	10.63	0	1.23223	-0.3799	1.51587	0.69793	-0.26424	-2.40894	-0.09393	0.4274	0.31018	-2.56864	-2.95861	-1.77211	-1.29585	-0.60678	-0.69144	-0.53417	-0.03697	0.05706	-0.36331	-0.73213	-1.61798	-0.969	-0.22257	-0.1268	-0.38028	-0.78941	1.60614	1.4127	1.04777	2.73378	1.36526	1.45175	1.63972	1.55246	1.52615	1.39574	1.31856	1.28082	1.12857	1.01892	0.94997	0.74966	0.6555	0.56876	0.39085	0.28362	0.24891
1.34081	10.29	0	1.24895	-0.3963	1.57864	0.55349	0.11418	-0.86075	0.19193	0.2551	0.12966	-1.07831	-1.27083	-0.79022	-0.48585	-0.3114	-0.47573	-0.60363	-0.21417	-0.12569	-0.51131	-0.88372	-1.82391	-1.28819	-0.58087	-0.28333	-0.42759	-0.84254	1.66932	1.41209	1.03438	2.76421	1.28198	1.32628	1.47965	1.34559	1.31609	1.19165	1.11938	1.03754	0.87538	0.74926	0.70353	0.58858	0.53956	0.53712	0.39842	0.30999	0.29618
0.9929	9.94	0	1.27021	-0.33373	1.79796	0.6812	-0.08003	-2.09151	0.12415	0.43823	0.19474	-2.82391	-2.05552	-1.24718	-0.83446	-0.31462	-0.48017	-0.5064	-0.04398	0.06889	-0.32112	-0.70399	-1.72125	-1.28233	-0.50224	-0.25026	-0.36906	-0.76624	1.63011	1.41127	1.03342	2.79141	1.25493	1.29588	1.42759	1.25734	1.1902	1.03847	0.96815	0.92218	0.76003	0.67604	0.63299	0.48801	0.37632	0.32712	0.18496	0.06695	0.03189
1.39252	9.89	0	1.19701	-0.40046	1.45788	0.64955	0.12551	-1.18046	0.29052	0.34299	0.15269	-1.45967	-1.44855	-0.90344	-0.55674	-0.22091	-0.28693	-0.34381	-0.02415	-0.06931	-0.49539	-0.87031	-1.92445	-1.46218	-0.70027	-0.20481	-0.35714	-0.81474	1.63472	1.41877	1.02908	2.78896	1.23619	1.29452	1.44401	1.30278	1.24422	1.10681	1.03381	1.01444	0.87589	0.75859	0.70103	0.55168	0.46982	0.4523	0.33627	0.25065	0.24126
1.63182	10.61	0	1.44793	-0.23786	2.07372	0.68354	0.06119	-1.12843	0.22279	0.40971	0.22313	-1.37882	-1.47237	-0.91578	-0.52447	-0.26257	-0.41737	-0.5099	-0.05824	0.03727	-0.36694	-0.73613	-1.68613	-1.12552	-0.41771	-0.21446	-0.38553	-0.80189	1.65019	1.41257	1.03602	2.81133	1.29612	1.37632	1.55934	1.46818	1.41311	1.22782	1.08239	0.98202	0.78848	0.67796	0.63738	0.39938	0.2451	0.1785	0.03028	-0.07058	-0.10298
0.97305	9.82	1	1.266	-0.34846	1.95761	0.58731	0.15485	-0.78436	0.25195	0.31886	0.09604	-1.0013	-1.21183	-0.71444	-0.4176	-0.2478	-0.42992	-0.57089	-0.17457	-0.05928	-0.424	-0.80244	-1.79588	-1.51145	-0.86455	-0.2745	-0.38955	-0.81559	1.6829	1.41126	1.02812	2.80189	1.1422	1.22494	1.37584	1.24908	1.17588	0.99896	0.8602	0.76396	0.5511	0.4512	0.33817	0.19629	0.10021	-0.00207	-0.16993	-0.30938	-0.18392
1.10984	10.15	0	1.17725	-0.41529	1.40654	0.70668	-0.23344	-2.4437	0.03703	0.46954	0.19659	-2.65758	-2.52288	-1.63264	-1.17587	-0.44684	-0.49404	-0.49512	0.00139	0.10113	-0.30242	-0.68867	-1.68403	-1.10846	-0.3781	-0.24374	-0.44213	-0.8242	1.60201	1.41252	1.0408	2.82043	1.12112	1.19312	1.35565	1.21697	1.14275	1.03454	0.94311	0.88618	0.70567	0.59106	0.48232	0.33967	0.29312	0.30523	0.13742	0.13654	0.09787
1.2103	10.5	1	1.27114	-0.379	1.85126	0.50189	0.05843	-1.05355	0.11271	0.08425	0.21646	-1.27984	-1.4023	-0.95273	-0.61101	-0.41083	-0.46407	-0.63771	-0.3083	-0.31903	-0.75696	-1.08672	-1.83565	-1.03763	-0.30575	-0.2359	-0.44794	-0.85824	1.64547	1.41303	1.04376	2.73883	1.29053	1.35788	1.51196	1.37576	1.33007	1.19196	1.08784	1.00337	0.79838	0.69776	0.6264	0.4743	0.3989	0.32736	0.19111	0.04576	-0.02739
1.25182	10.02	1	1.21537	-0.38053	1.78104	0.48928	-0.21853	-1.35655	-0.12884	0.23004	0.09878	-1.54975	-1.84164	-1.30715	-0.95861	-0.60555	-0.75647	-0.83565	-0.30706	-0.12948	-0.50059	-0.87322	-1.77728	-1.31336	-0.58637	-0.38185	-0.4756	-0.85543	1.63695	1.40901	1.03469	2.78081	1.31293	1.38833	1.54238	1.41789	1.37138	1.23307	1.1169	1.07035	0.89686	0.78434	0.71716	0.54613	0.42416	0.35539	0.13654	0.05436	0.01773
1.33186	9.79	1	1.22968	-0.37122	1.75967	0.66055	-0.1112	-1.66354	0.10058	0.35378	0.25705	-1.9431	-1.92445	-1.29414	-0.87452	-0.40296	-0.45693	-0.48838	-0.07988	-0.03475	-0.45002	-0.80052	-1.64589	-0.97347	-0.25641	-0.206	-0.46294	-0.8514	1.61938	1.41437	1.04843	2.745	1.36393	1.44113	1.58911	1.4447	1.38342	1.21748	1.11929	1.06983	0.92999	0.83692	0.79915	0.65854	0.58232	0.55125	0.38071	0.28755	0.21748
0.94262	9.89	0	1.21112	-0.41235	1.33646	0.63987	-0.03825	-1.41794	0.16814	0.37179	0.16953	-1.70553	-1.70115	-1.07676	-0.64245	-0.31777	-0.43854	-0.53865	-0.10508	-0.00052	-0.39297	-0.76523	-1.72816	-1.23958	-0.49458	-0.28001	-0.42817	-0.82857	1.64302	1.41215	1.03561	2.75039	1.31766	1.36854	1.50759	1.37286	1.29733	1.16485	1.10047	1.06643	0.91937	0.79934	0.72154	0.5766	0.50665	0.44888	0.35003	0.29373	0.25056
1.36082	10.59	1	1.23477	-0.35987	1.85065	0.55094	-0.09778	-1.07676	0.00286	0.30918	0.08586	-1.26841	-1.55595	-1.07058	-0.7929	-0.4908	-0.63097	-0.70885	-0.2081	-0.05394	-0.42655	-0.81192	-1.77728	-1.3439	-0.62288	-0.34142	-0.47224	-0.85636	1.64501	1.40977	1.03497	2.81447	1.28233	1.3496	1.52076	1.33378	1.25481	1.06455	0.94811	0.8842	0.73848	0.6392	0.58974	0.5006	0.39628	0.31226	0.1288	0.00309	-0.06815
1.12265	10.54	1	1.21537	-0.38947	1.62839	0.67781	-0.33236	-2.52288	-0.09297	0.44553	0.2085	-2.60206	-3.69897	-1.84466	-1.41454	-0.5688	-0.67019	-0.56944	-0.04096	0.0812	-0.32003	-0.70334	-1.66959	-1.10347	-0.36876	-0.24079	-0.43557	-0.81616	1.6051	1.41137	1.04161	2.75858	1.27355	1.32094	1.46025	1.31347	1.26549	1.1413	1.12003	1.123	0.97849	0.89447	0.8448	0.70899	0.63347	0.53662	0.36263	0.19564	0.10591
0.90637	10.51	0	1.14737	-0.42666	1.31175	0.58348	0.01166	-0.97224	0.06926	0.28339	0.22763	-1.18843	-1.40894	-0.91116	-0.64149	-0.40849	-0.66035	-0.65699	-0.21503	-0.09377	-0.48149	-0.83535	-1.66959	-1.03058	-0.3347	-0.23329	-0.42992	-0.81616	1.65794	1.41084	1.04409	2.81559	1.33978	1.41913	1.5721	1.4266	1.36865	1.21389	1.12276	1.07676	0.95344	0.84922	0.81569	0.67998	0.63459	0.65695	0.5044	0.49253	0.46695
0.92293	10.53	0	1.16613	-0.40912	1.4843	0.70365	-0.12292	-1.68825	0.11704	0.47556	0.17269	-1.95078	-2.04576	-1.2636	-0.85574	-0.35625	-0.47573	-0.47965	-0.00485	0.10812	-0.28592	-0.67305	-1.70115	-1.36653	-0.61618	-0.24481	-0.35803	-0.7716	1.62534	1.41223	1.02959	2.69977	1.36712	1.42867	1.57475	1.42345	1.3496	1.1874	1.12939	1.09879	0.95485	0.84587	0.84276	0.73872	0.6119	0.60432	0.46674	0.37946	0.34895
1.38154	10.01	0	1.24179	-0.36501	1.7356	0.65628	0.05477	-1.11407	0.2356	0.41486	0.12333	-1.36452	-1.4698	-0.89008	-0.49134	-0.24382	-0.40827	-0.55098	-0.089	0.05239	-0.33013	-0.71422	-1.75945	-1.52433	-0.7765	-0.29124	-0.37018	-0.78701	1.66255	1.41072	1.02551	2.8056	1.1657	1.22893	1.38257	1.24245	1.13293	0.93486	0.78736	0.71381	0.54554	0.42441	0.33675	0.191	0.10348	0.01123	-0.19189	-0.30519	-0.3852
0.46487	9.83	0	1.18554	-0.4097	1.32838	0.5804	-0.35773	-2.3279	-0.24071	0.28742	0.23775	-2.48149	-3	-2.09691	-1.43771	-0.88107	-0.84497	-0.61979	-0.15015	-0.09076	-0.52915	-0.88672	-1.72816	-1.0942	-0.34544	-0.20628	-0.4247	-0.84955	1.60423	1.41425	1.04271	2.74102	1.15945	1.24386	1.41784	1.29788	1.24034	1.05308	0.90744	0.83516	0.69142	0.62981	0.62123	0.4747	0.40322	0.33579	0.17286	0.08616	0.0119
0.82067	9.73	0	1.17609	-0.43105	1.2833	0.60729	-0.33395	-2.29243	-0.15858	0.37385	0.16382	-2.46852	-3	-1.78516	-1.30804	-0.66314	-0.74715	-0.64724	-0.12257	0.01296	-0.38394	-0.7716	-1.76195	-1.32514	-0.54363	-0.25814	-0.3947	-0.80327	1.61317	1.41079	1.03344	2.79825	1.26779	1.34425	1.50602	1.36789	1.3	1.15836	1.06827	1.01554	0.85791	0.7575	0.65045	0.50901	0.38535	0.33099	0.20862	0.05069	-0.02886
0.64785	10.3	0	1.18184	-0.38283	1.38021	0.54564	-0.48466	-2.67778	-0.41263	0.32002	0.14544	-2.67778	-4	-2.35655	-1.86646	-0.88306	-1.06956	-0.82217	-0.21226	-0.03306	-0.41953	-0.80521	-1.77469	-1.35262	-0.58004	-0.29243	-0.40023	-0.79751	1.6127	1.40874	1.03247	2.80027	1.21635	1.29865	1.4559	1.3193	1.25314	1.11227	1.04364	1.03093	0.92156	0.85503	0.85184	0.73124	0.66141	0.60515	0.49103	0.4248	0.32663
0.98713	9.95	1	1.20112	-0.38818	1.43616	0.56482	-0.43074	-3.39794	-0.36301	0.31072	0.19374	-3	-4	-2.61979	-2.00877	-0.90483	-0.95585	-0.71625	-0.18013	-0.05173	-0.45942	-0.83684	-1.75696	-1.22257	-0.4642	-0.2392	-0.38923	-0.7997	1.60598	1.41096	1.03582	2.7562	1.28341	1.34677	1.48992	1.32477	1.24961	1.10786	1.05335	1.01981	0.85762	0.74036	0.66028	0.487	0.31627	0.24363	0.047	-0.07302	-0.15196
1.27245	10.16	1	1.28126	-0.33222	1.93952	0.68845	0.14771	-1.07263	0.32243	0.45199	0.06915	-1.32331	-1.39147	-0.8274	-0.4716	-0.11328	-0.27003	-0.48785	-0.03593	0.08322	-0.28769	-0.67799	-1.79317	-1.52433	-0.92046	-0.38289	-0.37171	-0.76296	1.65838	1.40977	1.02111	2.80761	1.26337	1.30916	1.45366	1.29599	1.22272	1.04227	0.87891	0.81012	0.60236	0.49869	0.43092	0.33075	0.24304	0.23398	0.0901	0.00599	-0.0498
1.01265	10.28	1	1.2388	-0.34154	1.81889	0.65104	-0.24071	-1.93181	0.02571	0.42034	0.12642	-2.13668	-2.55284	-1.50585	-1.10902	-0.4608	-0.49976	-0.54975	-0.07099	0.05181	-0.32615	-0.71108	-1.72584	-1.45718	-0.72262	-0.26193	-0.3808	-0.78675	1.61699	1.41077	1.029	2.81772	1.34044	1.39383	1.5436	1.40759	1.35584	1.19564	1.05152	0.93988	0.72777	0.64015	0.60541	0.41218	0.31326	0.2454	0.07918	-0.00416	-0.02996
0.92636	10.7	1	1.1758	-0.38579	1.57864	0.5762	-0.18889	-1.57512	-0.06173	0.30311	0.17557	-1.81531	-1.98297	-1.36251	-1.02365	-0.60154	-0.69832	-0.55956	-0.139	-0.07863	-0.4958	-0.86774	-1.79588	-1.31605	-0.56004	-0.25869	-0.385	-0.81787	1.62031	1.41436	1.03336	2.77893	1.22235	1.27372	1.38266	1.22414	1.18986	1.08721	1.03619	1.02909	0.90734	0.81164	0.7428	0.55197	0.41735	0.3443	0.17884	0.06249	0.02996
0.96276	10.54	0	1.25285	-0.36433	1.67025	0.66383	-0.29809	-2.27572	-0.12523	0.43868	0.2014	-2.45593	-2.74473	-1.72125	-1.31426	-0.59791	-0.74352	-0.59159	-0.05247	0.07951	-0.32643	-0.71783	-1.72584	-1.21681	-0.44879	-0.22665	-0.37644	-0.77937	1.60853	1.41114	1.03548	2.72666	1.25256	1.31781	1.48626	1.3606	1.33751	1.21231	1.15915	1.11059	0.94177	0.83114	0.77781	0.63849	0.59027	0.62251	0.5333	0.48768	0.47192
1.27816	10.37	0	1.28126	-0.37158	1.4609	0.47268	-0.23657	-1.59517	-0.05948	0.1634	0.06438	-1.82391	-1.95078	-1.451	-0.96738	-0.67121	-0.55207	-0.66254	-0.26114	-0.22468	-0.62967	-0.99268	-1.90658	-1.43533	-0.70553	-0.35047	-0.48479	-0.90588	1.61471	1.41353	1.03228	2.8065	1.17277	1.25395	1.41589	1.29099	1.25042	1.10323	1.01042	0.97258	0.78039	0.71161	0.66989	0.5417	0.46489	0.48801	0.37019	0.3377	0.2953
1.06276	10.53	1	1.28533	-0.35985	1.80956	0.57239	-0.06819	-1.62342	0.06867	0.32315	0.0807	-1.95468	-1.80134	-1.19586	-0.8315	-0.39459	-0.5106	-0.56687	-0.13686	-0.04988	-0.44057	-0.83773	-1.97469	-1.78252	-0.90344	-0.34018	-0.36381	-0.78542	1.62557	1.41188	1.02345	2.78305	1.3307	1.36325	1.49686	1.34668	1.30484	1.16244	1.02754	0.90425	0.67495	0.55255	0.5417	0.40695	0.36842	0.37935	0.27766	0.18429	0.15922
0.98861	9.76	0	1.2514	-0.32049	1.78604	0.68261	0.02057	-1.24336	0.20445	0.46027	0.12274	-1.50031	-1.57349	-0.97062	-0.59946	-0.23597	-0.42262	-0.54653	-0.0509	0.1004	-0.27877	-0.67101	-1.74473	-1.41005	-0.694	-0.33705	-0.37263	-0.76599	1.64975	1.40934	1.02616	2.824	1.24639	1.31587	1.46581	1.30938	1.22334	1.05115	0.94927	0.91192	0.74966	0.69146	0.67887	0.54701	0.47331	0.44046	0.29478	0.23589	0.19365
1.26694	10.33	1	1.30621	-0.40006	1.79028	0.63788	0.00574	-1.31336	0.1311	0.38261	0.20404	-1.60206	-1.58004	-0.99827	-0.59176	-0.29947	-0.54775	-0.6749	-0.1408	0.02612	-0.35942	-0.73802	-1.72584	-1.14997	-0.39935	-0.26368	-0.40528	-0.78675	1.65195	1.40819	1.03692	2.78549	1.2299	1.29331	1.44315	1.28711	1.21491	1.05799	0.95516	0.91141	0.77434	0.68744	0.64204	0.50965	0.40287	0.36263	0.21053	0.18698	0.18021
1.05499	10.65	0	1.18355	-0.36581	1.44871	0.60894	0.08525	-0.98843	0.16307	0.36526	0.15299	-1.22841	-1.35164	-0.8315	-0.48017	-0.28017	-0.56416	-0.71897	-0.17483	0.01406	-0.36734	-0.75597	-1.79317	-1.29843	-0.56928	-0.30251	-0.37253	-0.77314	1.66874	1.40776	1.02908	2.81785	1.2741	1.32187	1.47314	1.33402	1.30242	1.17781	1.09217	1.0539	0.92612	0.85805	0.86586	0.7364	0.67995	0.65206	0.48868	0.39545	0.32369
1.04192	9.89	0	1.22272	-0.38517	1.55991	0.5677	0.07361	-1.2321	0.22546	0.2599	0.15966	-1.5391	-1.48413	-0.89654	-0.47547	-0.21731	-0.41319	-0.68131	-0.26241	-0.11003	-0.47237	-0.82594	-1.74232	-1.20066	-0.47508	-0.35714	-0.44953	-0.82304	1.66992	1.40873	1.03541	2.78886	1.24463	1.32118	1.49226	1.34533	1.24233	1.06097	0.9502	0.92403	0.79389	0.7322	0.72545	0.60335	0.53782	0.52996	0.40856	0.35034	0.35539
1.04345	10.14	0	1.22324	-0.3573	1.5172	0.65208	0.0599	-1.27901	0.24765	0.38769	0.12917	-1.56067	-1.54821	-0.95782	-0.55284	-0.23448	-0.33914	-0.47965	-0.07145	0.01326	-0.3781	-0.76422	-1.83863	-1.5544	-0.75572	-0.26138	-0.35369	-0.78068	1.64639	1.41266	1.02534	2.78106	1.33258	1.39295	1.53526	1.37766	1.31316	1.14234	1.05481	0.9856	0.82961	0.73545	0.6836	0.57541	0.4785	0.5006	0.36753	0.28844	0.30155
0.99696	10.63	0	1.26741	-0.3891	1.72016	0.57915	-0.10474	-1.75449	0.006	0.34211	0.11086	-2.13077	-1.85387	-1.25964	-0.83983	-0.45967	-0.62197	-0.62015	-0.1303	-0.01959	-0.42643	-0.82827	-1.96658	-1.61618	-0.73518	-0.31025	-0.36957	-0.78995	1.62305	1.41158	1.02564	2.76136	1.27537	1.32628	1.47672	1.34061	1.29976	1.17067	1.12322	1.12394	1.01634	0.99073	0.99221	0.89579	0.81403	0.7655	0.61805	0.582	0.60146
1.64826	10.38	1	1.38632	-0.27211	2.1758	0.58067	0.08757	-0.89076	0.18791	0.3601	0.06013	-1.12033	-1.31069	-0.7716	-0.43866	-0.25885	-0.5391	-0.78041	-0.22709	0.00937	-0.33771	-0.72285	-1.77211	-1.8041	-1.25415	-0.37613	-0.35982	-0.76045	1.68525	1.40586	1.02005	2.84341	1.30917	1.35916	1.49571	1.33598	1.24674	1.10389	0.99438	0.9005	0.70959	0.57842	0.49995	0.28844	0.18899	0.11869	-0.08417	-0.18234	-0.30103
1.09903	10.11	0	1.27875	-0.37724	1.70927	0.60896	-0.22315	-1.74715	-0.0567	0.36756	0.16092	-1.9914	-2.19382	-1.41794	-1.02687	-0.53062	-0.65679	-0.63004	-0.13089	0.00346	-0.38542	-0.767	-1.74715	-1.37263	-0.62324	-0.27043	-0.36401	-0.77624	1.62342	1.41048	1.02951	2.80326	1.23366	1.27777	1.40324	1.25088	1.21799	1.07884	1.00093	0.99281	0.87712	0.82654	0.8319	0.70165	0.63467	0.58734	0.41418	0.31677	0.24067
1.14617	10.69	0	1.20844	-0.39238	1.56937	0.62948	-0.01466	-1.16494	0.13075	0.4019	0.13513	-1.39147	-1.60555	-0.98255	-0.66635	-0.30892	-0.56416	-0.58403	-0.12142	0.03707	-0.33283	-0.71489	-1.7122	-1.54668	-0.81192	-0.31804	-0.35154	-0.75597	1.66094	1.40977	1.02585	2.78211	1.21383	1.28748	1.44856	1.311	1.24885	1.11877	1.0482	1.038	0.92119	0.86119	0.8399	0.7	0.66589	0.69356	0.60898	0.59133	0.5884
0.8254	10.59	1	1.36773	-0.30613	2.00217	0.61616	-0.0101	-1.44009	0.1784	0.37453	0.07642	-1.73755	-1.70996	-1.0575	-0.68719	-0.25901	-0.41499	-0.54898	-0.11606	0.00204	-0.36785	-0.75056	-1.80134	-1.59176	-0.90344	-0.39222	-0.38753	-0.78199	1.64339	1.41054	1.02399	2.751	1.16791	1.25487	1.42803	1.29579	1.22548	1.09214	1.00173	0.97589	0.82973	0.75307	0.72754	0.56545	0.45484	0.43722	0.31105	0.20412	0.17705
0.8893	9.97	0	1.19229	-0.40684	1.39794	0.59968	-0.1549	-1.73755	0.03547	0.28652	0.21402	-2.00436	-2.0655	-1.39903	-0.92263	-0.58419	-0.51075	-0.47276	-0.11385	-0.10779	-0.54531	-0.90763	-1.79588	-1.3054	-0.50196	-0.17522	-0.36593	-0.83239	1.6182	1.41678	1.03503	2.73536	1.32978	1.3666	1.51537	1.3705	1.29189	1.13845	1.0616	1.01294	0.88081	0.78971	0.75787	0.62423	0.5417	0.49468	0.39628	0.31577	0.29215
0.8787	9.75	1	1.23249	-0.38284	1.79169	0.66974	-0.12843	-1.59346	0.02543	0.4326	0.21529	-1.85699	-1.97469	-1.24949	-0.8874	-0.41919	-0.64283	-0.56336	-0.06168	0.06833	-0.32873	-0.70974	-1.69037	-1.23657	-0.49922	-0.22915	-0.33999	-0.75007	1.62954	1.41092	1.03176	2.71671	1.22358	1.26899	1.38051	1.213	1.12971	0.95074	0.81679	0.75333	0.60115	0.50928	0.4747	0.35165	0.27042	0.25393	0.09401	0.06901	-0.00853
0.85451	9.75	1	1.18412	-0.40803	1.50379	0.64072	-0.35635	-3.69897	-0.13781	0.42698	0.14591	-3.1549	-4	-1.91364	-1.56225	-0.6135	-0.73945	-0.57757	-0.06233	0.0642	-0.33311	-0.72607	-1.75696	-1.44855	-0.6704	-0.28291	-0.36754	-0.77885	1.6082	1.41162	1.02902	2.68607	1.28411	1.35653	1.52161	1.40144	1.35884	1.2188	1.13868	1.09525	0.94437	0.8381	0.77642	0.61455	0.52628	0.47884	0.33244	0.21117	0.18361
0.71336	9.75	1	1.15897	-0.40693	1.41664	0.62128	-0.37233	-2.29243	-0.20433	0.40142	0.1677	-2.39794	-4	-1.85699	-1.52578	-0.68677	-0.84588	-0.62912	-0.09952	0.04127	-0.35497	-0.74425	-1.74473	-1.45718	-0.67469	-0.25688	-0.33762	-0.7587	1.61344	1.41088	1.02754	2.72915	1.29194	1.3666	1.51795	1.38305	1.34481	1.21466	1.11703	1.08133	0.93185	0.82437	0.7733	0.63587	0.50805	0.45484	0.30922	0.19432	0.16137
1.21035	10.51	1	1.21484	-0.39337	1.65706	0.70727	-0.32057	-2.14874	-0.10364	0.45205	0.29274	-2.25181	-4	-1.84771	-1.36754	-0.63339	-0.71041	-0.52593	-0.01538	0.08354	-0.33696	-0.70708	-1.6073	-1.04866	-0.32624	-0.12831	-0.33078	-0.75647	1.60395	1.41322	1.03914	2.76118	1.1416	1.20257	1.36584	1.23463	1.15872	0.98932	0.90374	0.87202	0.75696	0.65892	0.61929	0.46275	0.40856	0.32954	0.21811	0.14907	0.14242
1.13012	10.23	1	1.28488	-0.36294	1.734	0.70346	0.19673	-0.94846	0.39231	0.44278	0.11431	-1.20135	-1.29243	-0.724	-0.3304	-0.09125	-0.20972	-0.44527	-0.04369	0.07111	-0.29878	-0.68006	-1.75203	-1.66555	-0.96778	-0.26193	-0.34505	-0.77754	1.68194	1.41109	1.02138	2.76402	1.38908	1.45182	1.63582	1.52535	1.46792	1.31306	1.19332	1.12151	0.93245	0.86993	0.80537	0.64906	0.54436	0.48667	0.33244	0.25642	0.15994
0.91811	10.36	0	1.21932	-0.39532	1.30103	0.7015	-0.24895	-2.02228	0.01941	0.48399	0.17225	-2.22185	-2.61979	-1.52433	-1.15614	-0.43711	-0.56735	-0.51641	-0.007	0.11906	-0.27376	-0.66055	-1.66354	-1.2233	-0.50906	-0.2723	-0.40583	-0.79344	1.61351	1.4115	1.03469	2.7081	1.38963	1.44808	1.60914	1.48538	1.44977	1.32721	1.27322	1.29703	1.21591	1.172	1.16753	1.04977	0.96108	0.8975	0.70574	0.58947	0.50158
1.01963	9.79	0	1.23223	-0.39045	1.51188	0.54184	-0.44009	-2.23657	-0.23062	0.28049	0.13277	-2.34679	-4	-2.14267	-1.46344	-0.80688	-0.7385	-0.71942	-0.20796	-0.08751	-0.47912	-0.84894	-1.75945	-1.27819	-0.55083	-0.30583	-0.45494	-0.85574	1.60885	1.41114	1.0356	2.74685	1.35066	1.43563	1.62416	1.52123	1.47942	1.32624	1.27777	1.27772	1.14138	1.02667	0.94589	0.79836	0.68595	0.64015	0.49897	0.38236	0.35766
1.29391	9.82	1	1.4239	-0.28	2.02531	0.64259	0.1554	-0.95195	0.29416	0.35559	0.16409	-1.19382	-1.3098	-0.77676	-0.43842	-0.17031	-0.34611	-0.50196	-0.1121	-0.02669	-0.40949	-0.77624	-1.73283	-1.19928	-0.52622	-0.29912	-0.40638	-0.80715	1.67007	1.41216	1.03337	2.83035	1.29567	1.39466	1.55848	1.42441	1.34826	1.1785	1.08949	0.99709	0.7691	0.6539	0.60464	0.49798	0.41577	0.37107	0.21936	0.1051	0.07136
1.06184	10.34	0	1.19618	-0.40014	1.49554	0.71051	-0.37934	-2.26761	-0.14339	0.47328	0.27506	-2.26761	-4	-2.04096	-1.87943	-0.59808	-0.77443	-0.56352	-0.02232	0.10775	-0.29388	-0.66214	-1.55909	-1.05453	-0.36967	-0.18131	-0.33479	-0.73779	1.60789	1.41126	1.03708	2.74457	1.30622	1.36784	1.538	1.40759	1.35255	1.22346	1.16435	1.17637	1.11347	1.0955	1.06854	0.88997	0.77901	0.68574	0.52996	0.43136	0.35218
0.8083	10.36	0	1.23704	-0.37196	1.46389	0.77613	-0.34659	-2.42022	0.01874	0.53508	0.29918	-2.31876	-4	-1.96257	-1.57349	-0.47939	-0.56257	-0.42435	0.06341	0.16221	-0.24527	-0.6135	-1.50585	-0.9594	-0.26448	-0.15615	-0.39169	-0.78595	1.60438	1.41415	1.04618	2.77196	1.20263	1.28507	1.45113	1.32113	1.29046	1.1811	1.12323	1.09359	0.95961	0.85009	0.82715	0.68103	0.54584	0.42558	0.21811	0.13186	-0.04232
0.82351	10.19	1	1.20548	-0.42906	1.40824	0.63862	-0.5391	-2.17393	-0.42251	0.33874	0.34708	-2.16115	-4	-4	-4	-0.80688	-1.0846	-0.82769	-0.20698	-0.02956	-0.41117	-0.73424	-1.46597	-0.85171	-0.17836	-0.14424	-0.37448	-0.74739	1.61758	1.40754	1.04994	2.79475	1.33835	1.41451	1.57281	1.42894	1.37966	1.22531	1.10853	1.0519	0.8728	0.75034	0.71181	0.56262	0.45059	0.47227	0.29557	0.26587	0.25326
1.26203	10.51	1	1.21722	-0.42218	1.58659	0.63952	-0.23055	-1.9914	0.03635	0.36433	0.19109	-2.27572	-2.30103	-1.49621	-1.03012	-0.4573	-0.49201	-0.5558	-0.10139	-0.01534	-0.40561	-0.7665	-1.66354	-1.07727	-0.37212	-0.2693	-0.48745	-0.85824	1.6143	1.41214	1.04352	2.76791	1.17091	1.2755	1.43854	1.31585	1.27627	1.12358	1.04857	1.00108	0.88571	0.81068	0.78434	0.64727	0.55125	0.50326	0.38421	0.28255	0.24716
0.85449	10.65	1	1.22737	-0.38375	1.48572	0.79903	-0.24504	-2.16115	0.01582	0.54974	0.36078	-2.22185	-4	-1.69037	-1.64782	-0.41398	-0.62489	-0.4142	0.07664	0.17652	-0.23702	-0.59912	-1.46218	-0.86138	-0.17444	-0.11816	-0.33386	-0.71965	1.60707	1.41371	1.04858	2.79054	1.33306	1.40526	1.5607	1.40758	1.34286	1.16037	1.01958	0.97861	0.81624	0.71832	0.7071	0.5695	0.5044	0.51151	0.37465	0.31527	0.29557
1.0028	10.5	0	1.17522	-0.39011	1.62428	0.74779	-0.27197	-1.89963	0.01081	0.51375	0.28344	-2.02687	-4	-1.56067	-1.19791	-0.44466	-0.60276	-0.50696	0.00728	0.14802	-0.24048	-0.61083	-1.52288	-1.06803	-0.36171	-0.15237	-0.33696	-0.73613	1.6238	1.41043	1.03903	2.75263	1.09284	1.1419	1.28028	1.10559	1.05718	0.94483	0.90567	0.89828	0.79538	0.7158	0.66834	0.54613	0.45665	0.44456	0.28684	0.19365	0.12494
0.86949	9.87	1	1.26458	-0.35652	1.67578	0.72113	-0.52754	-4	-0.46205	0.43616	0.42241	-2.95861	-4	-4	-4	-0.8986	-1.46852	-0.64878	-0.07748	0.06878	-0.34075	-0.67675	-1.43063	-0.82074	-0.11424	-0.04552	-0.29073	-0.70202	1.61401	1.4098	1.05185	2.79576	1.25722	1.33249	1.46887	1.2953	1.21015	1.04374	0.94858	0.87465	0.67604	0.56708	0.53481	0.40206	0.34988	0.32663	0.20022	0.10021	0.04885
0.91263	10.38	1	1.23528	-0.39056	1.73957	0.66793	-0.14923	-1.89279	0.0807	0.42964	0.18441	-2.20066	-2.37675	-1.31069	-0.9594	-0.3398	-0.51741	-0.55006	-0.08009	0.05899	-0.30998	-0.68173	-1.63639	-1.28483	-0.5812	-0.26833	-0.36241	-0.7486	1.63452	1.4095	1.03158	2.7925	1.13331	1.19879	1.34928	1.19352	1.15061	1.00268	0.94846	0.96648	0.85862	0.80277	0.7809	0.62053	0.5122	0.5058	0.28897	0.10914	-0.00103
0.92614	10.25	0	1.28511	-0.32843	1.56585	0.68149	-0.41953	-2.46852	-0.15858	0.43141	0.24822	-2.4437	-4	-2.42022	-1.42136	-0.76045	-0.72354	-0.57219	-0.03395	0.06524	-0.35694	-0.73002	-1.64589	-1.05257	-0.32846	-0.18296	-0.41964	-0.83505	1.5958	1.41333	1.04252	2.83525	1.22029	1.31811	1.47571	1.33249	1.24598	1.0696	0.98173	0.92416	0.75187	0.6163	0.55974	0.39959	0.3563	0.32123	0.20283	0.10021	0.04885
0.73975	10.6	0	1.27184	-0.33605	1.71684	0.69771	-0.16197	-1.6216	0.03024	0.47888	0.19736	-1.85078	-2.08092	-1.30103	-0.94654	-0.41162	-0.60206	-0.55972	-0.02877	0.11903	-0.27035	-0.65797	-1.67162	-1.2749	-0.54016	-0.22782	-0.34361	-0.74642	1.62635	1.40983	1.03074	2.74486	1.27697	1.37713	1.55466	1.43024	1.39025	1.24462	1.15895	1.11957	0.96939	0.8868	0.84682	0.68049	0.60656	0.54165	0.39938	0.29922	0.27429
0.77174	10.17	1	1.23502	-0.37387	1.66087	0.72951	-0.35096	-2.26761	-0.04672	0.49161	0.26406	-2.3098	-4	-1.85699	-1.52433	-0.51741	-0.65111	-0.49675	0.00975	0.12251	-0.28258	-0.65345	-1.55752	-0.98632	-0.28467	-0.21325	-0.42493	-0.80052	1.60701	1.41276	1.04576	2.79676	1.34886	1.43308	1.57662	1.4234	1.33917	1.149	1.05472	0.99196	0.82001	0.69814	0.6418	0.48396	0.4512	0.43251	0.34895	0.33051	0.30361
1.00482	10.41	1	1.30211	-0.33871	1.90795	0.66973	0.07788	-1.15058	0.27529	0.43265	0.11504	-1.41454	-1.48678	-0.87257	-0.47108	-0.17367	-0.35773	-0.564	-0.09323	0.07155	-0.29482	-0.67592	-1.70996	-1.48149	-0.78041	-0.33819	-0.37966	-0.77547	1.66997	1.40872	1.02501	2.81624	1.19133	1.24262	1.3558	1.17582	1.1051	0.97685	0.90963	0.84436	0.65229	0.48021	0.42051	0.21053	0.19365	0.17124	0.02609	-0.03779	-0.15638
1.19189	9.95	1	1.29248	-0.34699	1.79934	0.61386	0.10907	-0.97798	0.23707	0.33832	0.14355	-1.20972	-1.37263	-0.82915	-0.48638	-0.25751	-0.40804	-0.52245	-0.13242	-0.04077	-0.42354	-0.79833	-1.78781	-1.5544	-0.83505	-0.26146	-0.34113	-0.78383	1.66784	1.41238	1.02458	2.72555	1.30699	1.37304	1.54247	1.42121	1.36598	1.2345	1.18021	1.17471	1.02861	0.92156	0.82961	0.66478	0.53931	0.45303	0.26773	0.15707	0.07311
0.91391	9.71	1	1.20303	-0.39794	1.63849	0.71497	0.04076	-1.16749	0.18432	0.42408	0.31875	-1.4168	-1.52288	-0.95273	-0.59074	-0.27704	-0.49431	-0.49922	-0.04813	0.04852	-0.36121	-0.71579	-1.57512	-0.90309	-0.19213	-0.1554	-0.39751	-0.78701	1.64922	1.41229	1.04937	2.88207	1.26745	1.34087	1.48032	1.3232	1.24493	1.0778	0.98985	0.94307	0.78278	0.68124	0.62595	0.47017	0.38279	0.30719	0.18429	0.08687	0.00819
1.06771	9.87	0	1.27554	-0.34425	1.69636	0.54018	-0.20908	-2.03621	-0.11571	0.19984	0.24603	-2.45593	-2.18046	-1.51145	-1.09745	-0.62672	-0.7073	-0.64397	-0.24321	-0.19226	-0.60189	-0.9393	-1.72816	-1.05502	-0.30242	-0.20523	-0.43664	-0.83773	1.62038	1.4123	1.04613	2.69462	1.30515	1.37797	1.52251	1.39051	1.3334	1.21263	1.15757	1.15987	1.03179	0.93857	0.89854	0.75642	0.6793	0.65091	0.55544	0.50093	0.45702
1.53704	10.19	1	1.34203	-0.32356	1.8921	0.70144	0.2447	-0.74136	0.39804	0.46855	0.04187	-0.96497	-1.14086	-0.62452	-0.30901	-0.07253	-0.2225	-0.47457	-0.04359	0.09934	-0.24895	-0.64397	-1.78252	-1.81531	-1.23657	-0.27877	-0.37675	-0.78173	1.69469	1.40841	1.02317	2.83213	1.35319	1.39798	1.52606	1.34049	1.23456	1.0469	0.9316	0.8396	0.66768	0.56988	0.49765	0.36307	0.29792	0.25065	0.11553	0.02217	-0.02555
0.67436	9.98	0	1.15685	-0.41009	1.51322	0.70405	-0.44105	-2.10237	-0.25743	0.45926	0.30231	-2.16115	-4	-2.19382	-1.88606	-0.67387	-0.93293	-0.67654	-0.05242	0.10199	-0.30478	-0.67326	-1.54821	-0.87289	-0.16698	-0.2044	-0.44831	-0.7997	1.60393	1.40938	1.05213	2.81256	1.22694	1.29425	1.45337	1.33304	1.28735	1.1426	1.05102	1.00775	0.85612	0.77887	0.7332	0.60242	0.50106	0.47519	0.36299	0.25204	0.20683
0.96323	9.98	1	1.19089	-0.42076	1.56585	0.65312	-0.26003	-1.95861	-0.08719	0.36278	0.2826	-2.16115	-2.42022	-1.64589	-1.27572	-0.57073	-0.65072	-0.58737	-0.10574	-0.01233	-0.42308	-0.77859	-1.61439	-0.93704	-0.22214	-0.18997	-0.42957	-0.8122	1.61016	1.41191	1.04891	2.82744	1.22272	1.28309	1.42247	1.26974	1.20431	1.01902	0.93269	0.88609	0.74911	0.6605	0.65413	0.53481	0.44679	0.43021	0.31226	0.18429	0.11553
1.11014	10.33	0	1.33345	-0.32671	1.79239	0.69264	-0.22519	-1.9393	0.07965	0.48904	0.05568	-2.14874	-2.3279	-1.48413	-1.06753	-0.41352	-0.4583	-0.46395	0.0214	0.12166	-0.27458	-0.67448	-1.79317	-1.63639	-0.92445	-0.35566	-0.41341	-0.81901	1.60451	1.41348	1.02557	2.80401	1.30535	1.37636	1.53157	1.3824	1.32482	1.18171	1.08013	0.97379	0.74522	0.60796	0.58277	0.45339	0.38705	0.38917	0.22617	0.14687	0.07311
1.12745	10.54	0	1.22115	-0.38106	1.47567	0.5686	-0.38902	-2.0655	-0.17044	0.27538	0.20224	-2.21467	-3.09691	-1.93554	-1.27003	-0.74208	-0.66015	-0.73565	-0.22055	-0.09631	-0.47952	-0.83209	-1.67162	-1.09098	-0.37069	-0.22607	-0.47276	-0.86391	1.61307	1.41005	1.0434	2.85118	1.24459	1.31824	1.45958	1.31997	1.25957	1.13181	1.06973	1.05083	0.87675	0.80135	0.78325	0.66394	0.5864	0.58405	0.40866	0.28255	0.20525
1.01927	10	0	1.18554	-0.39731	1.39794	0.73177	-0.36673	-2.12494	-0.1496	0.49234	0.29612	-2.18046	-4	-2.04096	-1.72584	-0.61672	-0.76372	-0.56162	0.00432	0.13046	-0.28291	-0.65777	-1.56864	-0.93742	-0.23062	-0.16361	-0.38881	-0.77366	1.59851	1.41141	1.04603	2.76032	1.34055	1.39314	1.54764	1.41232	1.36793	1.23777	1.19095	1.17205	1.07096	1.0426	1.05849	0.94871	0.91234	0.88303	0.71786	0.58105	0.48588
1.02995	10.37	0	1.13577	-0.41883	1.47422	0.64213	-0.09018	-1.32883	0.07107	0.39134	0.17473	-1.54363	-1.7122	-1.16494	-0.77083	-0.41601	-0.51755	-0.6038	-0.1004	0.03068	-0.36805	-0.75399	-1.73755	-1.19314	-0.45519	-0.27197	-0.41218	-0.81107	1.63203	1.41073	1.0352	2.81675	1.22432	1.3079	1.45361	1.3052	1.24061	1.10291	1.02492	1.03064	0.91795	0.85934	0.81148	0.66433	0.58439	0.5884	0.47574	0.3967	0.35993
0.73158	10.68	1	1.21299	-0.42739	1.63448	0.57598	-0.26857	-1.97881	-0.13501	0.2717	0.22657	-2.23657	-2.284	-1.64589	-1.22185	-0.62106	-0.66494	-0.69336	-0.2037	-0.10353	-0.50307	-0.85511	-1.69037	-1.01323	-0.29964	-0.24726	-0.45855	-0.83684	1.61154	1.41071	1.04497	2.81697	1.19259	1.2299	1.37588	1.22247	1.1541	0.9999	0.89736	0.85488	0.69481	0.60464	0.5979	0.46275	0.39337	0.37978	0.2793	0.24716	0.22309
0.88197	10.35	0	1.16495	-0.42689	1.29666	0.55956	-0.29861	-1.87943	-0.18171	0.29299	0.17569	-2.10237	-2.3098	-1.6216	-1.27409	-0.64168	-0.76346	-0.7217	-0.20719	-0.07242	-0.46585	-0.83505	-1.73518	-1.14509	-0.42412	-0.30848	-0.43652	-0.81673	1.61651	1.41023	1.0384	2.75573	1.07706	1.15744	1.31556	1.20321	1.17818	1.07848	1.03853	1.05521	0.963	0.9214	0.93098	0.8118	0.7686	0.76218	0.6195	0.53536	0.49869
0.86426	9.8	0	1.18724	-0.39334	1.38202	0.66536	-0.35154	-2.29243	-0.18782	0.41552	0.25341	-2.39794	-2.74473	-1.9431	-1.69465	-0.62015	-0.78383	-0.63789	-0.07759	0.05289	-0.35311	-0.72886	-1.63451	-0.93855	-0.2166	-0.24757	-0.4828	-0.83062	1.60266	1.41034	1.0505	2.77282	1.28087	1.37745	1.55081	1.40933	1.36204	1.22284	1.14115	1.10078	0.94094	0.86741	0.83493	0.72719	0.68253	0.65937	0.57678	0.5339	0.51093
0.93933	10.14	0	1.1827	-0.39604	1.31597	0.6035	-0.29559	-1.87943	-0.15889	0.33556	0.21429	-2.08092	-2.35655	-1.66154	-1.27327	-0.63884	-0.734	-0.67944	-0.15255	-0.0311	-0.43356	-0.80079	-1.69037	-1.06753	-0.35468	-0.25532	-0.42957	-0.81531	1.61112	1.4107	1.04097	2.77157	1.1914	1.28033	1.44486	1.32247	1.29268	1.17582	1.07476	1.02589	0.85459	0.78056	0.74411	0.6555	0.56876	0.56116	0.41933	0.31926	0.26041
0.77704	10.24	0	1.19975	-0.3747	1.41162	0.54922	-0.29107	-2.02228	-0.20343	0.31994	0.12251	-2.30103	-2.25964	-1.59007	-1.18977	-0.65365	-0.84406	-0.75178	-0.19362	-0.03499	-0.42806	-0.82102	-1.84466	-1.37572	-0.58319	-0.33068	-0.41657	-0.80883	1.6179	1.40957	1.03215	2.78894	1.25945	1.31975	1.49106	1.37085	1.34425	1.22036	1.1288	1.07407	0.91758	0.80666	0.77243	0.66701	0.60873	0.59686	0.49667	0.39043	0.33817
1.06795	10.01	0	1.23274	-0.36808	1.35411	0.6222	-0.11759	-1.52871	0.00286	0.3438	0.24932	-1.7986	-1.84466	-1.2204	-0.82827	-0.42922	-0.65033	-0.69508	-0.17211	-0.02013	-0.40727	-0.76955	-1.65169	-1.01863	-0.28735	-0.22834	-0.42771	-0.7997	1.63694	1.40877	1.04457	2.82378	1.30811	1.37723	1.54492	1.41984	1.34677	1.169	1.07823	1.02861	0.90451	0.84109	0.80505	0.7114	0.66096	0.65665	0.54525	0.45954	0.45303
1.08636	10.21	1	1.2907	-0.34133	1.77085	0.57946	-0.00209	-1.23657	0.12231	0.32292	0.13373	-1.48945	-1.57512	-0.99827	-0.61101	-0.32948	-0.51641	-0.69379	-0.20775	-0.03485	-0.40716	-0.78915	-1.79317	-1.42366	-0.656	-0.30487	-0.37479	-0.77599	1.65615	1.40837	1.02786	2.80338	1.22185	1.29025	1.4385	1.29614	1.26177	1.12229	1.09509	1.11648	0.95043	0.77033	0.64251	0.45193	0.33148	0.2793	0.1179	0.04233	-0.0052
0.79175	10.65	0	1.37621	-0.28752	1.91328	0.67653	-0.1749	-1.64782	0.05945	0.46382	0.13309	-1.87943	-2.05061	-1.30277	-0.89997	-0.38018	-0.5447	-0.59057	-0.04939	0.10514	-0.27803	-0.66635	-1.69037	-1.29585	-0.5867	-0.33171	-0.4201	-0.79697	1.62723	1.40952	1.03167	2.74658	1.12788	1.18658	1.34909	1.22352	1.16598	1.04411	0.97092	0.91595	0.75606	0.70574	0.64509	0.47017	0.38193	0.37239	0.24949	0.17678	0.19826
0.90806	9.99	1	1.20112	-0.38539	1.71684	0.69676	-0.39664	-2.07058	-0.17057	0.46217	0.26107	-2.1549	-4	-1.92082	-1.6073	-0.59024	-0.79317	-0.64936	-0.05428	0.10329	-0.29192	-0.66314	-1.56384	-0.96297	-0.26568	-0.22687	-0.42887	-0.78755	1.60928	1.40917	1.04571	2.79615	1.26622	1.27805	1.3784	1.22135	1.19537	1.03875	0.95055	0.91532	0.73392	0.63395	0.60515	0.48294	0.40328	0.38748	0.23529	0.15851	0.11315
1.23222	10.61	0	1.43249	-0.21446	2.05423	0.6651	-0.15814	-1.50446	0.01427	0.46313	0.1274	-1.72354	-1.93554	-1.25493	-0.92959	-0.41364	-0.61475	-0.61297	-0.06033	0.1086	-0.27278	-0.67081	-1.74473	-1.46218	-0.70421	-0.30592	-0.36121	-0.75449	1.62984	1.40858	1.02676	2.75753	1.20451	1.30438	1.48484	1.36083	1.31019	1.20612	1.14856	1.07841	0.84169	0.66366	0.55342	0.3737	0.22309	0.14167	0.03476	-0.11946	-0.1684
1.27733	10.55	0	1.40157	-0.26278	2.06183	0.60174	-0.11092	-1.29843	-0.02301	0.34076	0.19033	-1.52578	-1.67985	-1.16431	-0.80521	-0.51131	-0.66615	-0.67305	-0.15077	-0.02164	-0.42285	-0.80272	-1.76195	-1.16494	-0.43004	-0.24048	-0.40738	-0.81107	1.62941	1.41039	1.03698	2.81385	1.23469	1.29787	1.45579	1.31251	1.27372	1.13642	1.0588	1.04299	0.90657	0.78499	0.73848	0.56087	0.46382	0.41775	0.29373	0.20734	0.16065
0.50465	9.8	1	1.21032	-0.36941	1.59329	0.62255	-0.206	-1.9101	-0.09302	0.40224	0.16587	-2.16749	-2.25181	-1.45346	-1.15989	-0.51513	-0.76472	-0.62033	-0.10149	0.04321	-0.35232	-0.7469	-1.77989	-1.38828	-0.6005	-0.27943	-0.34669	-0.75227	1.62202	1.41028	1.02883	2.7068	1.19552	1.26945	1.4381	1.29465	1.23356	1.07958	1.00682	0.94612	0.75587	0.62239	0.53782	0.3926	0.27685	0.25794	0.11672	0.04029	0.04249
0.98727	10.24	1	1.21032	-0.37562	1.617	0.55117	-0.34438	-2.37675	-0.21155	0.26797	0.18061	-2.60206	-2.69897	-1.95078	-1.51713	-0.76802	-0.74425	-0.64743	-0.18802	-0.10869	-0.51928	-0.8884	-1.78252	-1.17522	-0.42447	-0.25704	-0.44045	-0.84466	1.60564	1.41251	1.03989	2.75723	1.31363	1.354	1.48922	1.31795	1.2078	1.03208	0.9297	0.82661	0.67669	0.58168	0.49562	0.39064	0.31175	0.32451	0.20862	0.11948	0.12222
0.95523	10.9	0	1.19756	-0.38214	1.54282	0.52626	-0.42205	-2.31876	-0.53955	0.17327	0.30438	-2.49485	-2.82391	-2.45593	-1.85699	-0.97798	-1.13077	-1.00087	-0.35674	-0.19206	-0.59227	-0.91471	-1.61798	-0.84618	-0.12529	-0.20356	-0.50794	-0.85325	1.61211	1.40784	1.05759	2.81063	1.26047	1.3489	1.50639	1.39479	1.36916	1.25359	1.13566	1.01143	0.81845	0.72948	0.65775	0.47268	0.41867	0.38769	0.18564	0.11021	0.07817
0.98311	9.81	1	1.17811	-0.36966	1.46687	0.65164	-0.23882	-1.59007	-0.13371	0.36592	0.30315	-1.8041	-2.02228	-1.43771	-1.05552	-0.57073	-0.75821	-0.7428	-0.15113	0.00518	-0.39362	-0.74812	-1.5784	-0.86838	-0.15889	-0.18655	-0.45149	-0.80743	1.62022	1.40839	1.05284	2.75715	1.25065	1.33244	1.48925	1.34886	1.29792	1.14406	1.04355	0.99917	0.85459	0.73526	0.69773	0.51093	0.43175	0.38578	0.25585	0.17124	0.17952
1.01016	10.59	0	1.21775	-0.36306	1.50379	0.71304	-0.12068	-1.4437	0.03715	0.47378	0.25715	-1.66354	-1.87615	-1.23284	-0.92118	-0.43215	-0.63997	-0.48972	-0.00305	0.10724	-0.3054	-0.68803	-1.64975	-1.09528	-0.36041	-0.1823	-0.35028	-0.75995	1.62443	1.41295	1.03841	2.78055	1.21686	1.25768	1.39967	1.25331	1.19721	1.04598	0.95482	0.87063	0.69856	0.59581	0.55255	0.40532	0.33912	0.31326	0.20088	0.1311	0.10266
1.16175	10.28	0	1.22763	-0.37355	1.42975	0.64324	0.17275	-0.86646	0.30183	0.37291	0.11896	-1.10347	-1.24412	-0.72769	-0.40176	-0.18489	-0.34227	-0.47847	-0.08703	-0.00864	-0.39448	-0.77289	-1.80967	-1.4045	-0.79022	-0.29636	-0.36704	-0.79561	1.66995	1.41296	1.02569	2.77161	1.26951	1.30872	1.45781	1.31452	1.26075	1.12331	1.02948	0.96278	0.83795	0.74763	0.71201	0.56342	0.47366	0.37501	0.19892	0.04514	-0.06454
0.95153	9.86	0	1.18156	-0.38311	1.4216	0.55044	-0.3987	-2.3098	-0.33013	0.2634	0.23563	-2.4437	-4	-2.03621	-1.55909	-0.80549	-0.93629	-0.82189	-0.26273	-0.10089	-0.48532	-0.83893	-1.66354	-1.0716	-0.34027	-0.22512	-0.41816	-0.8066	1.61855	1.40874	1.04254	2.65715	1.23275	1.30407	1.47946	1.33574	1.29257	1.15476	1.03179	0.96926	0.80245	0.68829	0.66433	0.586	0.51505	0.46275	0.3334	0.26437	0.23888
0.95455	10.21	0	1.24005	-0.3518	1.5611	0.54898	-0.39009	-2.284	-0.33828	0.26328	0.23459	-2.4437	-4	-2.00436	-1.54061	-0.81051	-0.94615	-0.82769	-0.26265	-0.09969	-0.48598	-0.84194	-1.67366	-1.0752	-0.34046	-0.22497	-0.41567	-0.80521	1.61802	1.40868	1.04226	2.7725	1.26019	1.35589	1.51277	1.37067	1.29958	1.14973	1.07188	1.055	0.92796	0.88662	0.87271	0.74782	0.63635	0.60771	0.46418	0.36173	0.29268
1.00194	10.36	0	1.21617	-0.37107	1.45637	0.58836	-0.03948	-1.51428	0.11879	0.28688	0.19662	-1.82974	-1.77989	-1.11919	-0.71828	-0.33348	-0.49093	-0.60241	-0.19368	-0.09415	-0.47457	-0.82652	-1.70774	-1.17914	-0.45992	-0.28777	-0.40439	-0.80107	1.64458	1.41103	1.03582	2.76541	1.16619	1.2878	1.50073	1.43056	1.39558	1.25573	1.12128	1.029	0.8378	0.75877	0.78702	0.70103	0.65206	0.66901	0.57403	0.47122	0.40735
0.80482	10.36	0	1.20112	-0.40546	1.37291	0.59242	0.10667	-0.97469	0.21168	0.26972	0.23942	-1.21538	-1.35952	-0.81163	-0.43215	-0.26098	-0.48426	-0.68846	-0.25987	-0.09767	-0.47677	-0.81959	-1.65365	-1.10237	-0.40428	-0.235	-0.36734	-0.78015	1.68206	1.40929	1.03545	2.764	1.23631	1.3236	1.50589	1.41497	1.41278	1.28652	1.15901	1.05481	0.84184	0.76874	0.79605	0.6998	0.67908	0.7108	0.60258	0.50353	0.46807
1.04873	10.47	1	1.13609	-0.41683	1.51587	0.68253	0.09454	-0.94577	0.21601	0.4185	0.24249	-1.17587	-1.35853	-0.81192	-0.48175	-0.24519	-0.49634	-0.56719	-0.09431	0.05092	-0.33189	-0.69832	-1.61798	-1.08619	-0.39718	-0.20419	-0.36845	-0.77032	1.67202	1.40988	1.03767	2.77978	1.22862	1.29682	1.43888	1.29953	1.23667	1.07563	0.9774	0.91116	0.72855	0.64015	0.58573	0.42403	0.35447	0.31074	0.1549	0.06695	0.03951
0.90966	10.03	1	1.19921	-0.38688	1.52634	0.67384	-0.25158	-1.76955	-0.06976	0.43605	0.24423	-1.97881	-2.34679	-1.45967	-1.0575	-0.50446	-0.71579	-0.66055	-0.09023	0.07835	-0.30874	-0.6834	-1.60906	-1.06753	-0.34189	-0.21524	-0.39696	-0.77728	1.62635	1.40848	1.04087	2.71176	1.25933	1.33431	1.49571	1.37427	1.32658	1.1984	1.13437	1.11355	1.02648	0.94023	0.9147	0.74689	0.58707	0.47747	0.30361	0.20541	0.1311
0.89631	10.2	0	1.22011	-0.36849	1.36549	0.62687	-0.18809	-1.51856	-0.13984	0.35841	0.25921	-1.72584	-1.97062	-1.40012	-1.11238	-0.67182	-0.86423	-0.5717	-0.09702	-0.01256	-0.44454	-0.82074	-1.72816	-1.12843	-0.36886	-0.17198	-0.34573	-0.78015	1.61732	1.41371	1.03823	2.75054	1.35804	1.4306	1.58883	1.44474	1.38106	1.21924	1.11663	1.08547	0.93855	0.84785	0.82009	0.68822	0.58671	0.54853	0.43136	0.37718	0.33746
1.05266	10.24	1	1.28511	-0.35346	1.93197	0.61642	-0.19017	-1.57675	-0.00904	0.36749	0.14261	-1.77989	-1.97881	-1.39903	-0.9974	-0.52974	-0.56432	-0.5688	-0.09577	-0.00096	-0.40938	-0.79615	-1.78781	-1.30804	-0.56799	-0.29005	-0.40771	-0.82131	1.61503	1.41286	1.03221	2.83723	1.16101	1.21073	1.3412	1.19259	1.11743	0.96915	0.88393	0.85962	0.78261	0.72622	0.69461	0.53812	0.45557	0.40124	0.23408	0.15994	0.03381
1.1515	10.42	1	1.25479	-0.39427	1.97635	0.68915	-0.15058	-1.67162	0.05446	0.46309	0.18267	-1.92812	-2.04576	-1.30277	-0.90483	-0.42852	-0.56273	-0.50976	-0.01669	0.09698	-0.30199	-0.69122	-1.72354	-1.35753	-0.59964	-0.2268	-0.3533	-0.7765	1.62116	1.41211	1.02979	2.84584	1.14123	1.19649	1.30371	1.10681	0.99896	0.84628	0.73278	0.66834	0.49667	0.40816	0.36575	0.19629	0.13793	0.12494	0.03667	-0.02555	-0.06454
1.20739	10.35	1	1.42111	-0.23833	2.15412	0.70447	0.06982	-1.09044	0.27066	0.49245	0.07408	-1.33068	-1.46344	-0.87354	-0.5236	-0.16711	-0.35665	-0.51159	-0.02145	0.1302	-0.24056	-0.63134	-1.7122	-1.48017	-0.87713	-0.4034	-0.39405	-0.77392	1.65911	1.40929	1.0238	2.85188	1.21886	1.27772	1.43247	1.30927	1.28732	1.12564	0.93366	0.7797	0.57043	0.44863	0.39628	0.24481	0.11553	0.06517	-0.07671	-0.22531	-0.2888
0.90429	10.56	1	1.14675	-0.42652	1.32428	0.65271	-0.10835	-1.29073	0.0159	0.42035	0.19415	-1.50307	-1.75945	-1.14935	-0.81163	-0.45457	-0.65936	-0.61314	-0.08868	0.06205	-0.33301	-0.71897	-1.70553	-1.32514	-0.60102	-0.23695	-0.32012	-0.74328	1.63711	1.41021	1.02709	2.79792	1.28352	1.3385	1.45405	1.27591	1.17705	0.98773	0.89263	0.84094	0.68489	0.60924	0.55745	0.42168	0.34054	0.31677	0.1498	0.09608	0.03476
1.0746	10.67	0	1.33726	-0.31761	1.92064	0.7493	-0.25096	-1.79317	0.05088	0.55944	0.14891	-1.95468	-2.60206	-1.44612	-1.11238	-0.37479	-0.55129	-0.51201	0.0445	0.20246	-0.18197	-0.57675	-1.62893	-1.31426	-0.61726	-0.29499	-0.37986	-0.75696	1.61785	1.40948	1.03004	2.85635	1.23045	1.27449	1.3898	1.22586	1.14878	1.00021	0.93281	0.8881	0.73316	0.64062	0.58653	0.44046	0.40573	0.38407	0.26493	0.18429	0.19299
0.93859	10.34	0	1.1959	-0.39682	1.32634	0.62236	-0.21824	-2.19382	-0.08355	0.36929	0.22259	-2.56864	-2.39794	-1.50446	-1.13136	-0.49689	-0.70246	-0.67305	-0.14612	0.00668	-0.37758	-0.75227	-1.68194	-1.11861	-0.36805	-0.24428	-0.40274	-0.77989	1.62468	1.40875	1.04014	2.87208	1.11948	1.1955	1.34909	1.21573	1.1798	1.07118	0.97543	0.89684	0.74018	0.64626	0.60335	0.52195	0.47157	0.45557	0.31226	0.25699	0.21811
1.16973	9.79	0	1.447	-0.22792	2.03019	0.69595	0.08311	-1.04335	0.26048	0.49023	0.0739	-1.284	-1.41908	-0.84103	-0.48492	-0.17836	-0.40001	-0.55284	-0.03588	0.13325	-0.23777	-0.63227	-1.74232	-1.63451	-1.01412	-0.385	-0.36633	-0.76271	1.66554	1.40849	1.0207	2.84603	1.17616	1.24439	1.40654	1.28195	1.21786	1.08202	1.00062	0.94495	0.75132	0.58168	0.46347	0.23166	0.09359	0.00819	-0.1127	-0.18709	-0.3031
0.85212	9.8	0	1.26174	-0.35914	1.69636	0.61352	-0.27976	-1.93181	-0.13638	0.33578	0.24	-2.16115	-2.3098	-1.61261	-1.16558	-0.59142	-0.6811	-0.74232	-0.17659	-0.02757	-0.41386	-0.77624	-1.65169	-0.99654	-0.27835	-0.22446	-0.451	-0.81759	1.61518	1.40839	1.04582	2.78515	1.30232	1.349	1.49043	1.32945	1.26504	1.0955	0.99438	0.9357	0.79189	0.69523	0.6836	0.53481	0.51411	0.50418	0.40735	0.34054	0.37718
0.85114	10.4	1	1.24502	-0.38801	1.84136	0.63307	-0.22687	-1.74232	-0.04648	0.35799	0.2443	-1.95468	-2.25964	-1.45593	-1.09528	-0.4786	-0.61708	-0.67244	-0.15971	-0.00975	-0.38838	-0.74569	-1.5986	-0.99097	-0.2876	-0.24428	-0.44225	-0.80162	1.62653	1.40874	1.04533	2.8032	1.28641	1.30602	1.43369	1.27173	1.19385	1.03979	0.9049	0.84731	0.70472	0.64556	0.64015	0.51537	0.46595	0.41058	0.23287	0.13263	0.04792
0.64739	10.77	1	1.20602	-0.3577	1.61805	0.6867	-0.40154	-4	-0.11611	0.44014	0.23727	-3.1549	-4	-2.88606	-1.69897	-0.73969	-0.67469	-0.48043	-0.00771	0.06625	-0.35645	-0.734	-1.67572	-1.24565	-0.4935	-0.14862	-0.33649	-0.78436	1.59644	1.41529	1.03387	2.75101	1.08059	1.14965	1.30457	1.19351	1.17343	1.08388	1.05574	1.08656	0.97671	0.87393	0.77674	0.59629	0.47712	0.42051	0.2838	0.22545	0.17609
0.85033	9.84	0	1.2982	-0.28313	1.80277	0.66076	-0.38049	-2.50864	-0.11867	0.4178	0.20156	-2.52288	-4	-2.07572	-1.5376	-0.65502	-0.67469	-0.54653	-0.04759	0.04809	-0.36411	-0.74208	-1.68403	-1.13847	-0.41341	-0.23807	-0.42308	-0.82333	1.59965	1.41334	1.03939	2.75595	1.31732	1.37195	1.55397	1.44642	1.43442	1.35807	1.33992	1.32148	1.13566	0.96176	0.87877	0.68681	0.57651	0.52934	0.33196	0.22984	0.19629
1.22075	9.89	1	1.25624	-0.3297	1.82737	0.53314	-0.07785	-1.13966	0.03647	0.24655	0.12584	-1.35556	-1.56864	-1.05998	-0.72561	-0.49322	-0.59414	-0.65463	-0.22863	-0.132	-0.5177	-0.88372	-1.79317	-1.30452	-0.5779	-0.30138	-0.45668	-0.86646	1.64354	1.412	1.03585	2.81051	1.31552	1.36002	1.4913	1.29083	1.18469	1.0256	0.93666	0.92489	0.76945	0.68935	0.64298	0.51093	0.50028	0.47331	0.36842	0.2895	0.20798
1.2087	10	0	1.2222	-0.32016	1.48287	0.51132	-0.50018	-2.67778	-0.48718	0.29259	0.10948	-2.65758	-4	-2.56864	-2.26761	-1.01055	-1.16558	-0.80911	-0.23203	-0.06013	-0.45124	-0.84436	-1.85387	-1.62709	-0.77599	-0.31417	-0.37274	-0.78701	1.61226	1.40966	1.02706	2.76502	1.30356	1.3435	1.50119	1.36709	1.33508	1.24392	1.20843	1.21805	1.05998	0.9363	0.90669	0.76039	0.665	0.58168	0.40369	0.26605	0.21434
1.1898	9.71	0	1.32449	-0.2826	1.7364	0.61059	0.1427	-0.7665	0.24472	0.37548	0.0585	-0.97551	-1.21254	-0.71919	-0.40927	-0.2754	-0.42678	-0.58004	-0.13478	0.01225	-0.35962	-0.75622	-1.83268	-2.18046	-1.59007	-0.29031	-0.34804	-0.79371	1.68361	1.41064	1.01974	2.77846	1.3536	1.41042	1.57146	1.43684	1.4	1.30458	1.25418	1.18772	1.00268	0.8646	0.81766	0.69146	0.57015	0.53541	0.37978	0.27051	0.24185
1.0021	10.01	0	1.26951	-0.34992	1.35793	0.54588	-0.09323	-1.57025	0.06487	0.24792	0.1344	-1.88606	-1.79049	-1.20412	-0.77186	-0.46559	-0.52143	-0.56543	-0.18542	-0.13692	-0.54394	-0.91722	-1.8962	-1.42946	-0.60363	-0.29039	-0.42159	-0.85294	1.63094	1.41387	1.03322	2.76829	1.22684	1.30284	1.48386	1.35493	1.33065	1.2339	1.20003	1.23984	1.19319	1.19013	1.21817	1.10307	0.98378	0.87257	0.68553	0.52781	0.45954
0.92054	9.86	0	1.24005	-0.3735	1.5977	0.66922	-0.24185	-2.35655	-0.08014	0.43683	0.209	-2.63827	-2.67778	-1.64017	-1.28567	-0.58821	-0.70421	-0.50906	-0.02604	0.06971	-0.34592	-0.74017	-1.77469	-1.34775	-0.5373	-0.19105	-0.32597	-0.7612	1.60675	1.41346	1.03102	2.74686	1.2974	1.36182	1.54351	1.42589	1.38735	1.23733	1.15098	1.09575	0.94213	0.86005	0.82608	0.69876	0.62717	0.60284	0.46982	0.37805	0.34477
1.25168	9.86	1	1.23426	-0.34453	1.78175	0.59989	-0.23478	-1.88941	-0.04215	0.31582	0.20309	-2.14267	-2.26761	-1.51145	-1.02457	-0.57186	-0.59551	-0.60871	-0.15175	-0.05889	-0.46005	-0.82391	-1.7167	-1.17263	-0.43004	-0.23403	-0.41274	-0.82478	1.61867	1.41211	1.03822	2.7848	1.26886	1.33906	1.48541	1.34281	1.2828	1.13469	1.05584	1.03387	0.8961	0.8392	0.78096	0.64153	0.55664	0.50364	0.34516	0.23888	0.19189
0.94732	9.83	1	1.20303	-0.37904	1.5977	0.62664	-0.11182	-1.51428	0.08721	0.36448	0.14792	-1.76955	-1.84771	-1.23136	-0.81531	-0.44989	-0.47952	-0.50155	-0.08145	-0.01296	-0.41862	-0.80189	-1.81531	-1.44612	-0.65777	-0.25228	-0.38028	-0.81959	1.62394	1.41412	1.03005	2.81055	1.05372	1.09533	1.22972	1.07249	0.98975	0.82515	0.74261	0.68339	0.53209	0.44345	0.36575	0.21307	0.11474	0.03285	-0.18868	-0.1935	-0.29081
1.06282	9.83	1	1.22011	-0.3924	1.62531	0.61364	-0.14886	-1.44612	0.04159	0.34592	0.18526	-1.68194	-1.86967	-1.22403	-0.78648	-0.47939	-0.56019	-0.61172	-0.14515	-0.02269	-0.41352	-0.78199	-1.70553	-1.25885	-0.5187	-0.24657	-0.39848	-0.81702	1.63593	1.41135	1.03432	2.82054	1.20308	1.27107	1.40901	1.24179	1.18839	1.0413	0.96558	0.90976	0.76786	0.63849	0.60541	0.4624	0.35264	0.29844	0.1754	0.11711	0.10185
1.28344	10.25	1	1.38934	-0.25562	2.15229	0.61484	0.19137	-0.95273	0.34345	0.31597	0.11531	-1.21396	-1.27327	-0.73166	-0.3532	-0.12936	-0.28929	-0.51159	-0.14776	-0.06677	-0.44539	-0.81107	-1.81248	-1.3851	-0.71625	-0.34256	-0.39935	-0.81446	1.67912	1.41221	1.0269	2.75042	1.17423	1.23372	1.39806	1.31246	1.33229	1.28255	1.23245	1.19067	1.00134	0.83614	0.76751	0.59371	0.50223	0.47157	0.30361	0.19498	0.1288
1.07352	10.08	0	1.32919	-0.3028	1.88366	0.6412	-0.32514	-2.65758	-0.08927	0.40384	0.1707	-2.76955	-4	-1.82974	-1.41117	-0.58788	-0.6457	-0.56098	-0.07283	0.03519	-0.36381	-0.7469	-1.72584	-1.25727	-0.50808	-0.25822	-0.40594	-0.8066	1.60721	1.41219	1.03561	2.72338	1.2547	1.33555	1.52216	1.42825	1.40755	1.31039	1.2415	1.13664	0.91558	0.75895	0.64369	0.46947	0.35402	0.31527	0.16208	0.03762	0.01022
1.17745	9.81	0	1.2388	-0.37618	1.53275	0.6089	-0.24496	-1.95078	-0.06238	0.31521	0.23132	-2.20761	-2.30103	-1.57187	-1.09909	-0.59007	-0.62015	-0.59585	-0.144	-0.06208	-0.47211	-0.83033	-1.69037	-1.07007	-0.33301	-0.2166	-0.43286	-0.83446	1.61511	1.41265	1.0435	2.83118	1.1418	1.22199	1.38635	1.24318	1.1723	1.04986	0.97785	0.97094	0.87377	0.76009	0.73662	0.58765	0.50022	0.48706	0.34787	0.27171	0.2204
0.83808	10.09	1	1.22063	-0.3783	1.56348	0.62255	-0.01498	-1.22915	0.13805	0.37811	0.1365	-1.48545	-1.56864	-0.99482	-0.59964	-0.33227	-0.5252	-0.60363	-0.12131	0.01637	-0.37582	-0.7592	-1.77989	-1.36653	-0.63395	-0.32633	-0.39212	-0.80079	1.64896	1.41087	1.02886	2.79173	1.23342	1.30211	1.45829	1.31785	1.27083	1.13354	1.05487	1.00532	0.86825	0.77085	0.71293	0.54283	0.4227	0.37718	0.20231	0.0607	-0.00583
0.95034	9.8	1	1.15957	-0.40906	1.50515	0.63238	0.00724	-1.32606	0.16655	0.32738	0.22121	-1.60906	-1.58503	-1.03198	-0.63451	-0.30566	-0.44989	-0.5376	-0.12062	-0.05409	-0.46547	-0.82246	-1.7122	-1.01954	-0.30426	-0.27083	-0.4661	-0.84832	1.63839	1.41312	1.04421	2.75039	1.32702	1.38857	1.54743	1.42629	1.39813	1.29213	1.23158	1.18089	1.00801	0.88524	0.80881	0.6119	0.49869	0.45611	0.32451	0.26192	0.23045
0.70836	9.87	0	1.19368	-0.41052	1.45025	0.6136	-0.35734	-4	-0.20031	0.36178	0.19468	-4	-4	-2.26761	-1.54668	-0.80052	-0.75572	-0.57398	-0.08927	-0.00678	-0.43133	-0.82016	-1.81531	-1.29243	-0.48745	-0.20621	-0.37561	-0.81023	1.59816	1.41363	1.03489	2.68474	1.27913	1.36155	1.53206	1.42484	1.38891	1.25984	1.18293	1.1445	0.99626	0.90528	0.87118	0.72719	0.63658	0.61076	0.49269	0.41298	0.37632
1.29573	10.19	1	1.27898	-0.34958	1.89098	0.61131	-0.04321	-1.16877	0.10965	0.37171	0.11378	-1.41005	-1.54821	-0.99396	-0.65777	-0.33395	-0.53521	-0.66134	-0.15138	0.00809	-0.36111	-0.73969	-1.73283	-1.23433	-0.55129	-0.36825	-0.46496	-0.82623	1.64763	1.40881	1.03513	2.8203	1.20593	1.27881	1.45785	1.33393	1.31562	1.24897	1.21711	1.17138	0.93438	0.7172	0.62497	0.41098	0.32614	0.25239	0.18631	0.10673	0.07918
1.28624	10.7	1	1.31175	-0.36329	1.9248	0.60814	0.08314	-1.06148	0.2464	0.30512	0.15406	-1.30016	-1.41341	-0.88009	-0.49013	-0.23538	-0.34727	-0.58553	-0.17705	-0.0687	-0.45247	-0.81446	-1.72816	-1.16494	-0.47939	-0.32294	-0.44033	-0.8318	1.66136	1.41107	1.03461	2.76486	1.30191	1.37335	1.52999	1.40353	1.35557	1.22654	1.14175	1.09848	0.90438	0.7977	0.73105	0.54789	0.43289	0.38407	0.2694	0.16914	0.07832
1.30746	10.09	0	1.31973	-0.31889	1.80072	0.62136	-0.07443	-1.4389	0.10961	0.37265	0.15345	-1.7167	-1.74473	-1.10958	-0.68048	-0.34746	-0.52158	-0.63846	-0.14249	0.01178	-0.36978	-0.74739	-1.72816	-1.27654	-0.529	-0.31506	-0.42331	-0.80911	1.64565	1.4096	1.03368	2.69011	1.39289	1.44374	1.6225	1.52558	1.52802	1.36351	1.16871	1.00133	0.78829	0.66901	0.62867	0.46613	0.38322	0.35592	0.18799	0.12039	0.06591
1.02731	9.93	1	1.14983	-0.41574	1.42975	0.7161	-0.15658	-2.13077	0.09628	0.45036	0.24222	-2.49485	-2.13077	-1.46092	-1.02965	-0.40154	-0.46231	-0.42159	0.02032	0.07104	-0.35882	-0.734	-1.67366	-0.98464	-0.26003	-0.23732	-0.46814	-0.8514	1.60142	1.41621	1.04741	2.77311	1.17443	1.22838	1.36913	1.22666	1.17932	1.06766	0.95229	0.86361	0.65183	0.49236	0.39545	0.21998	0.10995	0.11948	-0.05977	-0.11674	-0.10473
0.7959	10.66	0	1.19921	-0.44141	1.35603	0.65318	-0.25057	-2.02687	-0.08629	0.39813	0.23669	-2.25964	-2.35655	-1.59517	-1.16431	-0.57774	-0.68994	-0.58821	-0.08087	0.03266	-0.37644	-0.75548	-1.6968	-1.09474	-0.33999	-0.20649	-0.40187	-0.80355	1.61257	1.41167	1.04155	2.78798	1.41569	1.46961	1.62907	1.48609	1.44753	1.31125	1.18813	1.08261	0.87986	0.77243	0.75442	0.64039	0.60592	0.5945	0.51347	0.449	0.4382
0.81156	9.82	0	1.33143	-0.28387	1.72997	0.71716	0.07332	-1.39686	0.25801	0.48061	0.17196	-1.70774	-1.61618	-0.97224	-0.59414	-0.17973	-0.35018	-0.44855	-9e-05	0.1124	-0.27392	-0.66615	-1.76195	-1.42597	-0.64397	-0.24626	-0.32331	-0.73377	1.64526	1.41097	1.02591	2.75446	1.3868	1.45089	1.63147	1.51753	1.47825	1.32985	1.22091	1.15144	0.94187	0.83055	0.7686	0.60266	0.5025	0.45315	0.30043	0.22329	0.16386
0.87098	9.9	1	1.18837	-0.40002	1.51055	0.5603	-0.2656	-2.50864	-0.22959	0.30935	0.17548	-2.92082	-2.67778	-1.72584	-1.57675	-0.63676	-0.8193	-0.70841	-0.1901	-0.05424	-0.44503	-0.82915	-1.8041	-1.31069	-0.54944	-0.26424	-0.34727	-0.75031	1.61227	1.40945	1.03049	2.71512	1.25507	1.32985	1.4952	1.37571	1.34516	1.2386	1.1418	1.04095	0.83339	0.71368	0.6825	0.53956	0.43537	0.42823	0.26977	0.1785	0.12584
1.24821	9.92	0	1.24204	-0.36767	1.54654	0.65707	0.15573	-0.72607	0.2189	0.41641	0.17814	-0.93367	-1.18376	-0.69336	-0.42771	-0.28175	-0.54638	-0.55846	-0.0941	0.04891	-0.3291	-0.71579	-1.70774	-1.34679	-0.65995	-0.19098	-0.34094	-0.77443	1.68608	1.41059	1.03083	2.76782	1.2285	1.2793	1.44095	1.31357	1.28524	1.18034	1.14598	1.14123	1.02394	0.94118	0.8889	0.70635	0.62374	0.54877	0.42364	0.33388	0.30515
0.8158	9.85	1	1.32695	-0.32207	1.95085	0.62621	-0.07665	-1.75203	0.13871	0.3895	0.06893	-2.12494	-1.86328	-1.20066	-0.79183	-0.29482	-0.39859	-0.59397	-0.10924	0.02362	-0.34314	-0.73283	-1.82102	-1.43533	-0.70115	-0.37893	-0.4351	-0.80493	1.62758	1.40886	1.0292	2.75272	1.19259	1.23679	1.38232	1.25372	1.27344	1.22017	1.17319	1.04374	0.78499	0.61455	0.54848	0.36263	0.26268	0.15418	0.03189	-0.06695	-0.15787
1.28243	10.25	1	1.20737	-0.40673	1.76641	0.71057	0.14635	-1.01412	0.34254	0.40981	0.22603	-1.26043	-1.35262	-0.80715	-0.42274	-0.13466	-0.24864	-0.44977	-0.05222	0.02938	-0.36271	-0.72125	-1.62893	-0.99525	-0.3131	-0.24291	-0.44672	-0.82449	1.66351	1.41262	1.04255	2.83167	1.34096	1.40234	1.52541	1.35154	1.24826	1.10348	1.06321	1.0856	0.98932	0.9109	0.82946	0.67232	0.56736	0.48734	0.31427	0.1635	0.04514
1.25396	10.52	1	1.16909	-0.43991	1.47276	0.56495	-0.29576	-2.76955	-0.12598	0.28937	0.15966	-3.52288	-2.55284	-1.81816	-1.32239	-0.66314	-0.64898	-0.61332	-0.16065	-0.08709	-0.49757	-0.87322	-1.80967	-1.22257	-0.46559	-0.27687	-0.44527	-0.85047	1.60534	1.41287	1.03795	2.74464	1.19471	1.24227	1.40185	1.31276	1.30801	1.18374	1.07223	0.97379	0.79671	0.67363	0.64039	0.50901	0.40735	0.37978	0.22247	0.11869	0.07485
1.12933	10.59	1	1.25285	-0.36767	1.68664	0.59396	-0.30391	-1.98297	-0.19443	0.33029	0.22097	-2.22185	-2.38722	-1.64207	-1.18046	-0.67675	-0.81417	-0.73049	-0.17607	-0.03068	-0.42817	-0.79833	-1.70334	-1.10624	-0.36141	-0.23025	-0.41782	-0.81079	1.61708	1.40967	1.04088	2.79229	1.22324	1.28247	1.44007	1.30785	1.27308	1.20457	1.16958	1.15665	0.96442	0.83569	0.72971	0.56308	0.46637	0.42597	0.30175	0.18374	0.15127
1.11006	10.47	1	1.20276	-0.41165	1.62839	0.60521	0.19501	-0.76045	0.26304	0.30196	0.19797	-0.98716	-1.16052	-0.67121	-0.37748	-0.21545	-0.47782	-0.56832	-0.17672	-0.08386	-0.4642	-0.82362	-1.72816	-1.0942	-0.40849	-0.24041	-0.4389	-0.84194	1.68706	1.41171	1.04165	2.72878	1.31069	1.38132	1.51429	1.38362	1.35331	1.25527	1.25333	1.25841	1.09089	0.9427	0.85464	0.70401	0.60716	0.52827	0.40748	0.29312	0.25056
0.9814	10.18	0	1.26553	-0.31827	1.7251	0.79922	-0.18006	-2.10791	0.17935	0.61589	0.09043	-2.3098	-2.45593	-1.3851	-1.00789	-0.27442	-0.39513	-0.36684	0.13548	0.253	-0.14303	-0.54714	-1.68825	-1.48017	-0.76548	-0.34804	-0.4034	-0.78728	1.60644	1.41363	1.02748	2.7442	1.23643	1.32325	1.49561	1.40593	1.39856	1.30191	1.24439	1.17788	0.97989	0.8384	0.75624	0.60566	0.45157	0.38874	0.20153	0.10348	0.00103
1.2409	10.25	1	1.14019	-0.38588	1.59106	0.50334	-0.52695	-2.55284	-0.41285	0.27788	0.09882	-2.5376	-4	-2.60206	-3.30103	-0.86614	-1.02	-0.83714	-0.26321	-0.07982	-0.45284	-0.83209	-1.77211	-1.42713	-0.6908	-0.37561	-0.42969	-0.81417	1.61611	1.40887	1.03112	2.78755	1.19047	1.24534	1.38984	1.24091	1.16956	1.00381	0.93749	0.91331	0.78004	0.6836	0.61076	0.449	0.28737	0.21053	-0.01579	-0.15343	-0.19674
1.06289	10.25	1	1.19089	-0.40833	1.71684	0.49447	-0.4096	-2.60206	-0.24162	0.2521	0.07254	-2.85387	-3.30103	-1.9393	-1.40671	-0.75424	-0.78015	-0.77599	-0.26059	-0.11075	-0.48612	-0.86935	-1.85078	-1.49621	-0.70399	-0.37561	-0.46105	-0.85232	1.61594	1.40987	1.03207	2.8127	1.27129	1.3457	1.45295	1.28871	1.21842	1.06142	0.96904	0.90797	0.7645	0.67517	0.64533	0.51379	0.37978	0.35264	0.24245	0.09691	0.0442
1.12641	10.18	1	1.27646	-0.3451	1.79379	0.61206	-0.37603	-2.56864	-0.26297	0.37072	0.21171	-2.65758	-4	-2.01323	-1.61798	-0.74497	-0.90693	-0.67264	-0.12703	0.00992	-0.39426	-0.77521	-1.71444	-1.1707	-0.41544	-0.23092	-0.39094	-0.79263	1.60946	1.41065	1.03781	2.82115	1.28775	1.34542	1.47352	1.30535	1.22776	1.06508	0.97477	0.94236	0.77815	0.66163	0.59027	0.44233	0.34289	0.3377	0.21244	0.16492	0.22309
1.13157	10.66	1	1.1827	-0.43471	1.51188	0.5629	-0.19736	-1.79588	-0.06895	0.2097	0.24418	-2.07058	-2.00436	-1.51713	-1.12668	-0.58186	-0.58569	-0.62397	-0.20803	-0.18575	-0.61618	-0.94539	-1.70115	-0.92959	-0.2233	-0.24397	-0.50738	-0.87713	1.60742	1.41329	1.05069	2.80888	1.21345	1.28233	1.41601	1.25297	1.15251	0.9999	0.8838	0.82838	0.63515	0.5414	0.49136	0.32369	0.23888	0.2156	0.06606	0.00819	-0.01687
0.9762	10.31	1	1.19866	-0.37463	1.56467	0.57556	-0.0766	-1.73049	0.07346	0.27809	0.18839	-2.10237	-1.85387	-1.2161	-0.79453	-0.36031	-0.49377	-0.68445	-0.22665	-0.0928	-0.46382	-0.82681	-1.73755	-1.11976	-0.37789	-0.28912	-0.44758	-0.81248	1.63669	1.40867	1.04037	2.80518	1.17795	1.26217	1.40369	1.26901	1.2188	1.08636	0.98054	0.91078	0.7299	0.64298	0.58573	0.4843	0.48532	0.53541	0.45918	0.41577	0.35766
1.08776	10.01	1	1.29688	-0.31973	1.89708	0.7214	-0.20447	-2.25964	0.12339	0.48951	0.15119	-2.58503	-2.36653	-1.47756	-1.01909	-0.34833	-0.3987	-0.46509	0.02094	0.11734	-0.27384	-0.6562	-1.66555	-1.14207	-0.44806	-0.29525	-0.48439	-0.84588	1.60455	1.41246	1.0395	2.80359	1.32906	1.37579	1.52356	1.37969	1.29046	1.06481	0.90567	0.81845	0.68253	0.58439	0.58277	0.45376	0.38021	0.30412	0.19629	0.1051	-0.03218
1.09981	10.68	1	1.34341	-0.31954	1.88139	0.66704	-0.38966	-2.18046	-0.14746	0.41984	0.25624	-2.25964	-4	-1.85699	-1.43533	-0.58453	-0.74812	-0.67882	-0.11075	0.05751	-0.32139	-0.68256	-1.55595	-1.04964	-0.35369	-0.20031	-0.38227	-0.76246	1.6206	1.40835	1.04062	2.7534	1.27184	1.32458	1.46076	1.28711	1.22389	1.09075	1.02996	1.04922	0.9612	0.90257	0.88204	0.76609	0.67056	0.60284	0.43021	0.26324	0.14613
1.33436	9.79	1	1.32325	-0.30316	1.87737	0.64287	0.06405	-1.14448	0.22845	0.42085	0.06592	-1.4034	-1.47756	-0.89143	-0.54016	-0.19511	-0.40738	-0.5986	-0.10724	0.05919	-0.30008	-0.68909	-1.77728	-1.56067	-0.87648	-0.38998	-0.39848	-0.77469	1.66128	1.40777	1.02489	2.77448	1.3531	1.41842	1.57948	1.45397	1.41461	1.29189	1.23269	1.21371	1.08577	0.98709	0.93988	0.80456	0.70798	0.66522	0.5235	0.43594	0.35539
1.19192	10.25	1	1.2799	-0.38043	1.935	0.58178	-0.25065	-1.95861	-0.12223	0.26217	0.24467	-2.23657	-2.22915	-1.64397	-1.15552	-0.70863	-0.66474	-0.60102	-0.16368	-0.12372	-0.55627	-0.90588	-1.73283	-1.05306	-0.31659	-0.18549	-0.424	-0.84558	1.60616	1.41383	1.0438	2.73203	1.19695	1.26851	1.41509	1.2799	1.25676	1.17946	1.14376	1.11609	0.97663	0.85762	0.78363	0.58465	0.51093	0.48835	0.36886	0.25239	0.21998
0.68097	9.86	0	1.25768	-0.33639	1.66276	0.73418	-0.06354	-1.45718	0.16212	0.53788	0.12437	-1.6925	-1.83565	-1.12668	-0.78648	-0.25555	-0.45904	-0.49282	0.02686	0.17995	-0.2035	-0.60137	-1.6925	-1.4437	-0.73095	-0.32358	-0.35389	-0.73636	1.63494	1.40961	1.02516	2.75474	1.13369	1.22935	1.41791	1.32609	1.33065	1.24043	1.19682	1.1278	0.88163	0.70899	0.59476	0.40654	0.30051	0.22801	0.04885	-0.03666	-0.02228
0.61333	9.74	1	1.13098	-0.38897	1.42651	0.61119	-0.24298	-1.97881	-0.04711	0.2663	0.28574	-2.21467	-2.50864	-1.64589	-1.1349	-0.62106	-0.57186	-0.55269	-0.15397	-0.1313	-0.55752	-0.87943	-1.62525	-0.97428	-0.26352	-0.16564	-0.41522	-0.83595	1.6119	1.41448	1.04676	2.82727	1.30366	1.3321	1.4291	1.25256	1.20528	1.04727	0.93148	0.84273	0.6555	0.56258	0.516	0.35402	0.18564	0.08261	-0.1087	-0.23586	-0.20995
1.07849	10.42	1	1.23905	-0.36847	1.70927	0.64576	-0.27409	-2.4437	-0.07135	0.4232	0.15171	-2.69897	-2.92082	-1.66756	-1.32883	-0.52754	-0.65817	-0.56703	-0.06068	0.05801	-0.33951	-0.72932	-1.74958	-1.34582	-0.6066	-0.28333	-0.37644	-0.7778	1.60878	1.4116	1.03035	2.74937	1.36424	1.44076	1.60025	1.44634	1.39478	1.25383	1.17346	1.14827	0.98152	0.8909	0.81116	0.66388	0.54731	0.487	0.29948	0.17952	0.13642
0.66928	10.17	1	1.20167	-0.38957	1.68124	0.59621	-0.52959	-3.69897	-0.51018	0.28578	0.31519	-2.74473	-4	-4	-4	-1.07936	-1.18376	-0.76777	-0.20045	-0.08507	-0.50724	-0.84254	-1.5867	-0.88273	-0.17037	-0.16418	-0.43688	-0.82333	1.60252	1.41091	1.05263	2.75128	1.1383	1.23729	1.4133	1.27431	1.21564	1.07286	0.97405	0.95601	0.79934	0.70214	0.67148	0.51807	0.45025	0.3723	0.24386	0.17994	0.10947
0.86567	10.05	0	1.24748	-0.35682	1.5172	0.7196	-0.19915	-1.96257	0.09562	0.52606	0.07254	-2.20066	-2.33724	-1.41454	-1.01773	-0.36161	-0.47263	-0.47083	0.04214	0.16349	-0.22922	-0.6293	-1.75203	-1.62893	-0.945	-0.35047	-0.38122	-0.77963	1.60902	1.4122	1.02329	2.69426	1.20257	1.3002	1.49296	1.40804	1.38781	1.2699	1.21591	1.22278	1.11585	1.02958	0.98431	0.80114	0.65482	0.57978	0.37195	0.22309	0.20022
1.04653	10.56	1	1.34655	-0.32764	1.91009	0.60033	-0.50072	-4	-0.30426	0.34455	0.2174	-2.82391	-4	-4	-1.88273	-0.89347	-0.87096	-0.6908	-0.15453	-0.02027	-0.41748	-0.78569	-1.67366	-1.17263	-0.42748	-0.2044	-0.40066	-0.81276	1.60903	1.41076	1.03874	2.77352	1.27284	1.34979	1.48795	1.34621	1.2746	1.11963	1.01394	0.93245	0.74634	0.59921	0.52474	0.32809	0.21371	0.23589	0.10348	0.10673	0.0616
0.8519	10.18	0	1.21192	-0.35379	1.40654	0.49102	-0.31876	-1.64782	-0.34959	0.18279	0.20322	-1.83863	-2.19382	-1.65561	-1.30103	-0.92118	-0.96377	-0.82681	-0.31025	-0.18582	-0.58804	-0.94157	-1.76447	-1.17457	-0.43051	-0.22937	-0.39903	-0.81248	1.6185	1.41033	1.0378	2.80745	1.1244	1.19332	1.34205	1.19352	1.1179	0.963	0.8653	0.80082	0.65892	0.57043	0.50997	0.37762	0.2847	0.19826	0.02803	-0.11539	-0.16235
1.2221	10.53	0	1.33365	-0.31957	1.85673	0.73061	-0.34113	-2.22915	-0.05105	0.518	0.21717	-2.284	-4	-1.77989	-1.39362	-0.52607	-0.65092	-0.51329	0.02197	0.15682	-0.24101	-0.62819	-1.62342	-1.2233	-0.49214	-0.19702	-0.34766	-0.75252	1.60847	1.41135	1.03353	2.71388	1.1268	1.20996	1.40025	1.28211	1.24345	1.13194	1.10274	1.15061	1.05727	0.99647	0.92649	0.75732	0.60438	0.55802	0.41017	0.32418	0.29635
1.00105	9.93	0	1.31911	-0.3346	1.68574	0.68711	-0.34304	-2.3279	-0.1004	0.45288	0.21916	-2.38722	-4	-1.92445	-1.45346	-0.60748	-0.67613	-0.54333	-0.02278	0.08714	-0.32258	-0.70399	-1.66154	-1.12901	-0.40307	-0.21446	-0.39675	-0.79915	1.60163	1.41256	1.03846	2.77155	1.24633	1.31945	1.4591	1.30386	1.24076	1.08408	0.97364	0.92327	0.73992	0.63094	0.58232	0.43092	0.33967	0.23609	0.10075	-0.04308	-0.12333
0.99584	10.41	1	1.20602	-0.40092	1.52763	0.66621	-0.45444	-2.92082	-0.27499	0.42967	0.24939	-2.60206	-4	-3.04576	-3.04576	-0.75796	-0.95117	-0.62324	-0.06008	0.068	-0.34688	-0.72285	-1.63078	-1.03105	-0.31498	-0.22665	-0.40882	-0.7997	1.60101	1.41178	1.0423	2.79423	1.24132	1.27886	1.39835	1.26862	1.22832	1.1149	1.04102	1.02774	0.90772	0.82715	0.79005	0.68766	0.63033	0.60387	0.52751	0.4523	0.45702
1.05265	10.69	1	1.19312	-0.40288	1.56937	0.66465	-0.37696	-2.76955	-0.20887	0.4662	0.16897	-2.61979	-4	-2.00877	-1.90309	-0.62415	-0.87257	-0.63116	-0.04692	0.11197	-0.28441	-0.67965	-1.7122	-1.37161	-0.62379	-0.25932	-0.33838	-0.73898	1.60777	1.40977	1.0278	2.74582	1.27416	1.34868	1.51866	1.38843	1.33774	1.18033	1.07524	1.019	0.8432	0.75757	0.70567	0.55964	0.47105	0.46695	0.30103	0.23187	0.17367
0.92861	10.55	0	1.31197	-0.34132	1.74974	0.62081	-0.36876	-2.03621	-0.19498	0.38554	0.19874	-2.18709	-3.39794	-1.77469	-1.35655	-0.64493	-0.81502	-0.71919	-0.1393	0.02727	-0.35843	-0.73353	-1.65956	-1.14874	-0.42551	-0.25672	-0.41669	-0.7986	1.61757	1.40885	1.03826	2.8216	1.30325	1.37987	1.54719	1.43029	1.37593	1.21282	1.09032	1.02531	0.86615	0.75787	0.71201	0.53026	0.4581	0.38874	0.22061	0.14391	0.07572
0.97728	10.15	0	1.18808	-0.39505	1.38202	0.55298	-0.1947	-1.77989	-0.04431	0.28128	0.1328	-2.0655	-2.06048	-1.41229	-0.99525	-0.57186	-0.61654	-0.60033	-0.17186	-0.09512	-0.4999	-0.8791	-1.85699	-1.44612	-0.65837	-0.28997	-0.39169	-0.8193	1.61929	1.413	1.03014	2.78797	1.15836	1.24376	1.40462	1.29152	1.26903	1.13553	1.0972	1.0902	0.99307	0.95765	0.98152	0.88413	0.83224	0.8349	0.66433	0.58405	0.46736
0.95369	10.53	1	1.26103	-0.3796	1.77525	0.76646	-0.08587	-1.65956	0.15198	0.52639	0.2594	-1.92082	-1.96658	-1.2426	-0.85109	-0.30918	-0.43569	-0.43203	0.05572	0.15749	-0.24741	-0.62893	-1.61261	-1.04624	-0.32929	-0.17289	-0.37222	-0.76904	1.61683	1.41267	1.04006	2.79906	1.28876	1.35099	1.49033	1.34073	1.27487	1.12757	1.04411	0.99605	0.85459	0.76839	0.71759	0.56399	0.51125	0.49798	0.34477	0.28577	0.24245
0.84172	10.28	0	1.27462	-0.35285	1.74351	0.5669	-0.53254	-2.4318	-0.50473	0.27423	0.26205	-2.4437	-4	-4	-2.63827	-1.07007	-1.13787	-0.82131	-0.22592	-0.08932	-0.50418	-0.85263	-1.64207	-0.93256	-0.21282	-0.23441	-0.4973	-0.8636	1.60461	1.41031	1.05154	2.76757	1.30046	1.38743	1.53563	1.41557	1.35296	1.22463	1.16229	1.16137	1.04986	0.97092	0.94366	0.79918	0.66701	0.60771	0.46559	0.35721	0.29948
0.82228	10.4	1	1.23274	-0.36818	1.68215	0.60458	-0.41195	-2.60206	-0.37966	0.32191	0.28896	-2.60206	-4	-2.42022	-2.5376	-0.8274	-1.04479	-0.74136	-0.18695	-0.04321	-0.44648	-0.79997	-1.61261	-0.97062	-0.24764	-0.17718	-0.39105	-0.77937	1.61157	1.40963	1.04621	2.79255	1.31522	1.36678	1.50936	1.36334	1.33186	1.25372	1.25268	1.23936	1.05115	0.87465	0.74726	0.54672	0.47192	0.44716	0.28524	0.23649	0.20605
0.8888	10.4	1	1.25237	-0.33964	1.71349	0.60191	-0.40088	-2.56864	-0.30356	0.32193	0.26583	-2.60206	-4	-2.24412	-1.91364	-0.76045	-0.90904	-0.72979	-0.18382	-0.04479	-0.44297	-0.79697	-1.6216	-0.99311	-0.27671	-0.20218	-0.41173	-0.79371	1.61126	1.40975	1.04529	2.78409	1.31442	1.3637	1.51325	1.37111	1.3394	1.27826	1.23751	1.16563	0.93666	0.76857	0.68124	0.54994	0.48532	0.48835	0.36218	0.27272	0.22185
1.14711	10.44	1	1.36661	-0.29642	1.86688	0.54306	-0.41828	-2.42022	-0.29912	0.26916	0.17987	-2.55284	-4	-2.21467	-1.53018	-0.86423	-0.82594	-0.7612	-0.22142	-0.09664	-0.49499	-0.86201	-1.75203	-1.18575	-0.44721	-0.25305	-0.43051	-0.83239	1.60695	1.41048	1.03801	2.73801	1.27755	1.36231	1.51591	1.39047	1.33817	1.22272	1.14085	1.07789	0.89907	0.77033	0.71421	0.5876	0.50965	0.46947	0.39211	0.30258	0.26773
1.15725	10.09	1	1.28914	-0.35063	1.85065	0.65812	-0.19777	-1.76955	0.06726	0.44061	0.08034	-2.00436	-2.16749	-1.37572	-1.01863	-0.36492	-0.46903	-0.58336	-0.06344	0.07529	-0.29636	-0.68173	-1.7122	-1.33536	-0.6981	-0.38122	-0.43866	-0.80189	1.61693	1.40937	1.02972	2.79594	1.2113	1.27024	1.43201	1.2912	1.23733	1.11442	1.02413	1.0033	0.84672	0.74634	0.65915	0.50158	0.39253	0.34336	0.20283	0.05069	0.00819
1.14793	10.04	1	1.35851	-0.29923	2.10175	0.75334	-0.1609	-1.84164	0.10373	0.55364	0.149	-2.07058	-2.26761	-1.35853	-1.03716	-0.32578	-0.48122	-0.45668	0.06483	0.19112	-0.20197	-0.59757	-1.67778	-1.3536	-0.68027	-0.28542	-0.34457	-0.73779	1.61016	1.41137	1.02597	2.80461	1.31276	1.39236	1.55971	1.41933	1.35766	1.23008	1.15951	1.14679	0.98794	0.86572	0.76751	0.52008	0.38748	0.34195	0.16774	0.06428	0.01624
0.8413	10.04	1	1.27623	-0.35337	1.83948	0.71368	-0.29039	-2.55284	-0.04479	0.48945	0.20879	-2.63827	-3.69897	-1.78781	-1.42366	-0.51541	-0.61404	-0.50362	0.01703	0.12463	-0.28584	-0.67407	-1.67985	-1.16052	-0.44491	-0.22192	-0.36704	-0.76675	1.59686	1.41269	1.03463	2.81558	1.27685	1.32668	1.47719	1.34289	1.27641	1.14316	1.07398	1.07459	0.99165	0.8897	0.84539	0.70411	0.58707	0.57623	0.41696	0.30155	0.28524
0.88443	10.12	0	1.2307	-0.39868	1.51055	0.58781	-0.385	-2.92082	-0.24864	0.29248	0.25169	-2.95861	-4	-2.26761	-1.61979	-0.79048	-0.80217	-0.68006	-0.18039	-0.08202	-0.49174	-0.84406	-1.66555	-1.00789	-0.27819	-0.2008	-0.44916	-0.83953	1.60656	1.41151	1.04707	2.75195	1.23384	1.30927	1.48498	1.36535	1.33032	1.23505	1.18014	1.1549	0.98879	0.90335	0.86162	0.73373	0.66141	0.6418	0.50353	0.39337	0.33912
1.07634	10.41	0	1.16077	-0.39391	1.40654	0.56592	-0.60276	-4	-0.61852	0.28506	0.26067	-3.1549	-4	-4	-4	-1.22621	-1.33255	-0.80438	-0.22048	-0.07889	-0.48825	-0.84013	-1.64207	-1.00966	-0.28467	-0.21311	-0.42759	-0.82131	1.60546	1.41033	1.04568	2.72784	1.1592	1.23693	1.41092	1.28656	1.25299	1.11801	1.03698	1.00943	0.89209	0.81734	0.77735	0.65668	0.60206	0.54165	0.40226	0.37414	0.30643
0.9722	9.9	1	1.26221	-0.34168	1.8739	0.63239	-0.03853	-1.64589	0.13912	0.39391	0.08718	-1.99568	-1.78252	-1.16178	-0.80604	-0.30513	-0.42308	-0.51442	-0.06992	0.02086	-0.36593	-0.7617	-1.88941	-1.52724	-0.76675	-0.34094	-0.38605	-0.78489	1.62264	1.41163	1.02616	2.79746	1.25343	1.33225	1.49176	1.36544	1.32721	1.19892	1.11885	1.07909	0.9128	0.8018	0.7668	0.59476	0.55745	0.56173	0.42597	0.33531	0.31677
1.47241	10.23	0	1.2737	-0.33594	1.71684	0.61801	-0.41953	-2.88606	-0.26448	0.33141	0.27545	-2.67778	-4	-2.82391	-1.66555	-0.8986	-0.85543	-0.61979	-0.13242	-0.04297	-0.46319	-0.81616	-1.64207	-1.07831	-0.33875	-0.15895	-0.36937	-0.80052	1.6075	1.41293	1.0414	2.74219	1.2922	1.37344	1.55538	1.43461	1.39728	1.29289	1.25395	1.22978	1.04327	0.90989	0.8293	0.68829	0.60489	0.59973	0.46877	0.3942	0.36083
0.56251	10.28	0	1.24895	-0.38464	1.53148	0.60364	-0.52739	-4	-0.45556	0.36194	0.22178	-4	-4	-4	-4	-1.12901	-1.15119	-0.66154	-0.11731	0.00013	-0.42239	-0.80355	-1.73049	-1.2233	-0.45457	-0.1977	-0.36221	-0.7921	1.59961	1.41243	1.0354	2.74535	1.12548	1.19537	1.37736	1.29099	1.27471	1.18082	1.12957	1.11394	1.00981	0.94718	0.89763	0.7398	0.61755	0.49103	0.34523	0.20477	0.13263
1.41797	10.06	1	1.2634	-0.38263	1.74663	0.63439	-0.18943	-1.46344	-0.0511	0.38918	0.18355	-1.65561	-2.00877	-1.36754	-1.12784	-0.55238	-0.63922	-0.55037	-0.08228	0.01803	-0.38458	-0.76624	-1.72816	-1.31695	-0.60102	-0.2166	-0.3363	-0.75771	1.61719	1.41251	1.02966	2.72027	1.01442	1.07494	1.25042	1.1338	1.08368	0.95785	0.89854	0.87191	0.74364	0.61146	0.52558	0.33328	0.26815	0.29003	0.09691	-0.00181	-0.00914
0.7522	9.88	0	1.21112	-0.35529	1.55023	0.7249	-0.25743	-1.87943	-0.01377	0.51644	0.19462	-2.05061	-2.55284	-1.54516	-1.13549	-0.53641	-0.64995	-0.46788	0.0412	0.15473	-0.25806	-0.65679	-1.71897	-1.41794	-0.61565	-0.19723	-0.32523	-0.76246	1.60898	1.4138	1.02838	2.75623	1.2027	1.27228	1.42523	1.26431	1.19346	1.03227	0.96131	0.93221	0.78295	0.74392	0.68232	0.60051	0.54613	0.55888	0.44083	0.38021	0.32369
1.15589	9.89	1	1.19948	-0.40228	1.5172	0.71799	-0.19894	-1.84164	0.08923	0.49592	0.16286	-2.07058	-2.29243	-1.40671	-1.01818	-0.39523	-0.48426	-0.44867	0.02407	0.12633	-0.27197	-0.66015	-1.68403	-1.2815	-0.55502	-0.25972	-0.39881	-0.79833	1.61314	1.41342	1.03364	2.75348	1.29167	1.35977	1.49374	1.33163	1.25463	1.11804	1.02188	0.94711	0.77719	0.65257	0.59439	0.47422	0.44716	0.48619	0.39093	0.31316	0.25527
1.00753	9.83	0	1.18355	-0.38443	1.34242	0.67671	-0.21731	-2.01773	0.00937	0.436	0.1949	-2.25181	-2.34679	-1.51145	-1.1209	-0.47353	-0.56384	-0.513	-0.0347	0.06737	-0.33696	-0.72239	-1.7122	-1.19518	-0.44503	-0.24132	-0.39588	-0.79642	1.61172	1.41271	1.03688	2.76905	1.19498	1.26307	1.43552	1.29953	1.24375	1.12533	1.05244	1.02501	0.88434	0.80375	0.75168	0.61228	0.56258	0.51789	0.37848	0.28577	0.25527
1.30036	10.28	1	1.36286	-0.25118	1.94645	0.60797	-0.15323	-1.65758	0.03443	0.40576	0.04029	-1.9431	-1.96658	-1.24642	-0.91686	-0.3534	-0.57873	-0.67285	-0.12633	0.04801	-0.31777	-0.70841	-1.78516	-1.55752	-0.89551	-0.4773	-0.41499	-0.77392	1.63143	1.40795	1.02489	2.82827	1.17888	1.23367	1.3496	1.17965	1.12548	1.00346	0.87467	0.74715	0.4843	0.31945	0.23972	0.03342	-0.10421	-0.16537	-0.33411	-0.53264	-0.56331
1.00471	10.21	0	1.31513	-0.3271	1.7348	0.6297	-0.2887	-2.11919	-0.04153	0.38712	0.15999	-2.34679	-2.61979	-1.6216	-1.10018	-0.58704	-0.61439	-0.55409	-0.08428	0.01787	-0.38416	-0.76751	-1.74958	-1.34582	-0.55752	-0.25415	-0.41499	-0.83476	1.61516	1.41298	1.03474	2.74288	1.39412	1.46393	1.62841	1.48855	1.44885	1.33364	1.25285	1.20868	1.04402	0.92942	0.88353	0.69731	0.61329	0.56201	0.42364	0.33051	0.31926
1.33984	9.98	1	1.32572	-0.27515	1.92324	0.79779	0.29307	-0.70006	0.447	0.57247	0.19471	-0.9307	-1.10073	-0.55783	-0.21581	-0.00091	-0.24041	-0.47083	0.0325	0.21596	-0.15175	-0.5376	-1.59007	-1.27984	-0.67944	-0.22878	-0.29551	-0.69919	1.71543	1.40672	1.02238	2.7938	1.15139	1.23247	1.3569	1.17512	1.07372	0.90445	0.82391	0.76436	0.59843	0.50174	0.43603	0.22076	0.10834	0.10975	-0.14217	-0.18709	-0.30466
0.87453	10.37	1	1.24674	-0.36793	1.69108	0.57369	-0.31686	-2.02687	-0.18164	0.33582	0.13325	-2.23657	-2.38722	-1.71444	-1.2668	-0.6908	-0.74328	-0.69186	-0.15677	-0.0231	-0.42308	-0.81474	-1.82974	-1.35458	-0.57479	-0.29014	-0.40605	-0.81023	1.61002	1.41067	1.03222	2.71958	1.35771	1.45212	1.60746	1.47084	1.39732	1.25395	1.14561	1.08839	0.90734	0.81986	0.76039	0.62644	0.55371	0.57265	0.45882	0.43366	0.41854
1.36917	10.18	1	1.2869	-0.34979	1.6464	0.50161	0.08443	-1.00218	0.16914	0.24903	0.02967	-1.24872	-1.35853	-0.82915	-0.47638	-0.28325	-0.51913	-0.76397	-0.29973	-0.10741	-0.46344	-0.85263	-1.95078	-2.06048	-1.24489	-0.41794	-0.37685	-0.78463	1.67422	1.40807	1.0199	2.73973	1.27523	1.35392	1.53322	1.45189	1.44112	1.27516	1.1071	0.99358	0.79542	0.67241	0.65225	0.50379	0.41996	0.40426	0.2757	0.14302	0.06819
0.98659	10.19	1	1.31931	-0.37067	1.79379	0.62374	-0.26337	-1.88941	-0.02351	0.38178	0.14734	-2.13668	-2.29243	-1.50031	-1.03339	-0.52797	-0.59448	-0.59227	-0.10369	0.01414	-0.37799	-0.75746	-1.73049	-1.26841	-0.52506	-0.28701	-0.44466	-0.83863	1.61793	1.41162	1.03621	2.81208	1.27581	1.34049	1.51191	1.37208	1.32089	1.15736	1.047	0.97147	0.7821	0.67713	0.60873	0.51663	0.41338	0.39085	0.27383	0.1754	0.11632
0.99515	10.17	0	1.34655	-0.28903	1.88479	0.59384	-0.1829	-1.73049	0.02584	0.26858	0.20612	-2.00877	-1.9914	-1.40671	-0.93742	-0.46585	-0.45112	-0.6706	-0.19457	-0.11543	-0.49662	-0.83624	-1.67366	-0.99611	-0.31587	-0.23418	-0.48772	-0.85171	1.61114	1.41015	1.04481	2.78889	1.096	1.18543	1.39312	1.31806	1.32301	1.2038	1.13559	1.10437	0.9147	0.75387	0.65344	0.47297	0.36975	0.29687	0.12183	0.04327	0
0.99285	10.69	1	1.25792	-0.36176	1.72181	0.692	-0.21517	-2.67778	-0.03255	0.42957	0.26642	-3.04576	-2.49485	-1.67572	-1.34969	-0.49976	-0.60067	-0.50128	-0.0259	0.05683	-0.36141	-0.73921	-1.66959	-0.99225	-0.25352	-0.1926	-0.41027	-0.7986	1.60202	1.41315	1.0462	2.82613	1.22042	1.27526	1.40605	1.23978	1.16122	1.02745	0.92796	0.8602	0.75479	0.68829	0.69356	0.57623	0.52381	0.48801	0.33865	0.25527	0.16633
1.30727	10.5	1	1.4729	-0.23237	2.25864	0.63362	-0.09334	-1.27984	0.07504	0.41029	0.12084	-1.51286	-1.68403	-1.08831	-0.69293	-0.39881	-0.55533	-0.66959	-0.11628	0.05542	-0.32194	-0.71086	-1.75696	-1.48545	-0.74812	-0.28845	-0.37469	-0.78357	1.64194	1.40852	1.02633	2.84593	1.06925	1.11537	1.26409	1.1141	1.04149	0.90244	0.83099	0.84332	0.73278	0.61177	0.49069	0.24481	0.10914	-0.01153	-0.18709	-0.29081	-0.39536
1.00914	9.71	0	1.26694	-0.33601	1.68842	0.57444	-0.41657	-2.25964	-0.15745	0.33875	0.11069	-2.38722	-4	-1.8962	-1.44491	-0.62106	-0.66776	-0.73636	-0.18376	-0.0231	-0.39319	-0.7716	-1.72816	-1.26761	-0.55674	-0.33564	-0.46942	-0.83446	1.61302	1.40872	1.03579	2.84785	1.19977	1.25585	1.41406	1.25893	1.16809	1.03762	0.98313	0.97729	0.86727	0.79671	0.73904	0.53087	0.42441	0.36352	0.11394	0.03762	0.02706
1.12455	9.86	0	1.17348	-0.3973	1.41996	0.5781	-0.25672	-1.82681	-0.14575	0.25561	0.26202	-2.09151	-2.06048	-1.55752	-1.07988	-0.6558	-0.72147	-0.72079	-0.21667	-0.11799	-0.53151	-0.87713	-1.67366	-0.91435	-0.18482	-0.22937	-0.52797	-0.88773	1.61452	1.41091	1.05418	2.80797	1.17298	1.1908	1.28465	1.10119	1.03073	0.86643	0.77208	0.73278	0.59186	0.51568	0.48633	0.37151	0.29426	0.23045	0.12416	0.01524	-0.06937
1.21592	10.51	0	1.35717	-0.31264	1.89154	0.729	-0.03466	-1.60033	0.18574	0.48495	0.19005	-1.88941	-1.79588	-1.17522	-0.79398	-0.28735	-0.37592	-0.41522	0.03655	0.11062	-0.29542	-0.68592	-1.74232	-1.18843	-0.44892	-0.22214	-0.39233	-0.79806	1.61426	1.41389	1.03575	2.76547	1.30887	1.36966	1.53081	1.38573	1.35589	1.23432	1.17436	1.10332	0.86417	0.69669	0.63968	0.49069	0.42983	0.38705	0.24598	0.12803	0.14167
0.83822	10.49	0	1.17202	-0.3897	1.27416	0.61142	-0.21007	-2.1549	0.00208	0.32591	0.17658	-2.40894	-2.38722	-1.65758	-1.12148	-0.6562	-0.53047	-0.42841	-0.05483	-0.0688	-0.5236	-0.90274	-1.86646	-1.44612	-0.61708	-0.19867	-0.37366	-0.85418	1.60103	1.41899	1.03182	2.70391	1.29336	1.36374	1.5172	1.40255	1.4054	1.28141	1.15463	1.04611	0.86884	0.78319	0.7674	0.60745	0.5336	0.49136	0.25768	0.2296	0.17416
0.67736	10.21	1	1.25479	-0.37657	1.79865	0.47198	-0.48135	-2.63827	-0.50515	0.13434	0.21376	-2.85387	-2.82391	-4	-1.87943	-1.05948	-1.01412	-0.93517	-0.36121	-0.23575	-0.64187	-0.9751	-1.72584	-0.96617	-0.24443	-0.2993	-0.55502	-0.90274	1.60556	1.40982	1.05106	2.8324	1.26868	1.3109	1.43922	1.29583	1.26459	1.15671	1.11139	1.1034	1.01514	0.97181	0.98762	0.87382	0.76574	0.6923	0.46061	0.28255	0.16492
1.22869	10.35	0	1.2887	-0.37119	1.59879	0.66015	-0.33819	-2.11351	-0.06213	0.43881	0.14761	-2.24412	-3.09691	-1.73755	-1.27901	-0.55269	-0.62142	-0.58054	-0.05463	0.07653	-0.31758	-0.70487	-1.70334	-1.27003	-0.54197	-0.28676	-0.42274	-0.81417	1.60938	1.4113	1.03431	2.65291	1.21932	1.28885	1.47402	1.38015	1.36493	1.26364	1.20969	1.17974	1.01842	0.94168	0.88214	0.77011	0.72835	0.6773	0.56937	0.45484	0.38322
1.04228	10.64	1	1.28533	-0.34362	1.92273	0.65235	0.12937	-1.05453	0.27557	0.4102	0.12284	-1.31695	-1.37161	-0.8066	-0.43961	-0.15169	-0.37284	-0.61048	-0.12442	0.05123	-0.31113	-0.6968	-1.75945	-1.3536	-0.64111	-0.34256	-0.3869	-0.7665	1.67347	1.40713	1.02782	2.7555	1.07173	1.14406	1.32023	1.16916	1.16162	1.04581	0.91602	0.76092	0.52125	0.41358	0.39794	0.2701	0.26912	0.27589	0.18799	0.12629	0.11255
1.23354	10.29	1	1.22531	-0.40106	1.68931	0.57264	0.10616	-0.95351	0.19858	0.21556	0.23162	-1.19314	-1.32148	-0.81844	-0.48558	-0.28266	-0.4807	-0.59619	-0.23672	-0.17777	-0.5822	-0.91045	-1.70115	-0.98928	-0.2974	-0.2644	-0.45593	-0.84315	1.66653	1.41277	1.04524	2.80707	1.12741	1.18381	1.31412	1.14672	1.08296	0.95148	0.88	0.87174	0.70268	0.58653	0.46061	0.30922	0.20153	0.16774	0.02217	-0.03892	-0.07671
1.14576	10.5	0	1.23172	-0.40087	1.66652	0.62553	-0.25563	-1.92812	-0.14044	0.36008	0.24976	-2.1549	-2.33724	-1.56864	-1.1549	-0.55052	-0.7029	-0.79534	-0.17888	0.00363	-0.37335	-0.7416	-1.63827	-1.00966	-0.28391	-0.20516	-0.41465	-0.78094	1.62039	1.4064	1.04401	2.74537	1.21011	1.28355	1.4302	1.28021	1.2291	1.10399	1.02061	0.98152	0.84146	0.72176	0.65748	0.50098	0.43359	0.37465	0.26455	0.16137	0.11021
0.81233	10.1	0	1.18893	-0.39308	1.33445	0.55866	-0.40605	-3.69897	-0.35615	0.30888	0.17161	-3.39794	-3.69897	-2.48149	-1.67162	-0.96537	-0.91328	-0.71874	-0.16864	-0.05154	-0.46534	-0.8548	-1.84771	-1.31785	-0.52172	-0.22834	-0.38479	-0.81051	1.59994	1.4112	1.03342	2.78871	1.141	1.19636	1.35671	1.23817	1.19524	1.07057	1.02452	1.04167	0.96221	0.93341	0.90541	0.78955	0.69773	0.67669	0.56568	0.45629	0.41497
0.92143	10.41	0	1.19117	-0.42746	1.33646	0.6032	-0.25081	-1.97881	-0.06951	0.33824	0.17461	-2.25964	-2.19382	-1.57675	-1.10513	-0.60977	-0.64512	-0.57398	-0.10924	-0.0356	-0.45606	-0.83387	-1.78516	-1.18243	-0.43039	-0.27011	-0.45284	-0.86201	1.60817	1.41387	1.03934	2.77899	1.21466	1.2725	1.40674	1.24984	1.17747	1.02929	0.96187	0.96603	0.83735	0.76485	0.69648	0.50741	0.42051	0.35584	0.22247	0.11474	0.12338
1.18326	10.14	1	1.15534	-0.42513	1.42651	0.7323	-0.04881	-1.29585	0.0778	0.41744	0.39101	-1.51428	-1.69465	-1.13966	-0.82102	-0.35704	-0.56035	-0.55862	-0.06328	0.04328	-0.37243	-0.71108	-1.48017	-0.72193	-0.02347	-0.1286	-0.44249	-0.78995	1.63206	1.41081	1.06312	2.75374	1.22117	1.2921	1.41866	1.25671	1.17214	1.02217	0.93197	0.92661	0.78971	0.7398	0.716	0.57788	0.48124	0.41972	0.2793	0.20088	0.18899
1.16357	10.4	1	1.24055	-0.37107	1.74273	0.66511	-0.10969	-1.86328	0.06524	0.41118	0.22575	-2.25964	-2.03152	-1.2636	-0.88174	-0.35566	-0.56035	-0.57675	-0.08757	0.04403	-0.34275	-0.71693	-1.67162	-1.12263	-0.38331	-0.23935	-0.38637	-0.76981	1.63098	1.40991	1.03842	2.7487	1.10129	1.14592	1.29761	1.14737	1.11417	0.98945	0.92393	0.9049	0.76118	0.69607	0.64345	0.51188	0.46786	0.40824	0.29373	0.19033	0.14302
1.27679	10.63	1	1.32756	-0.30479	1.95279	0.77498	0.01682	-1.42136	0.26883	0.58498	0.08436	-1.70996	-1.68194	-1.00043	-0.62709	-0.14032	-0.34872	-0.45494	0.07463	0.22696	-0.15206	-0.55083	-1.69037	-1.42597	-0.76397	-0.38143	-0.39244	-0.7535	1.63921	1.40912	1.02493	2.77255	1.21799	1.27449	1.4243	1.26974	1.21193	1.09881	1.05899	1.05953	0.91394	0.79206	0.72016	0.55716	0.46877	0.40897	0.20541	0.09525	-0.01366
1.19479	10.34	1	1.22298	-0.37332	1.83885	0.59359	-0.12073	-1.59007	0.05503	0.34019	0.1322	-1.86967	-1.90309	-1.22988	-0.81417	-0.42841	-0.53551	-0.6031	-0.14991	-0.02752	-0.41128	-0.79398	-1.8041	-1.50724	-0.70575	-0.28794	-0.3753	-0.7929	1.63431	1.41091	1.02818	2.77882	1.31019	1.36424	1.50236	1.34063	1.24955	1.07511	0.97037	0.92954	0.77538	0.7114	0.66768	0.52164	0.4382	0.43136	0.27051	0.191	0.1498
1.07941	10.18	1	1.26741	-0.36766	1.82607	0.63873	-0.22974	-1.73755	-0.03953	0.33375	0.26538	-1.97062	-2.07058	-1.50864	-1.05159	-0.54668	-0.5784	-0.6216	-0.12843	-0.04302	-0.45408	-0.80272	-1.62525	-0.90205	-0.19825	-0.21289	-0.50459	-0.8687	1.60945	1.41183	1.05215	2.72036	1.22951	1.28503	1.44059	1.30807	1.24428	1.11126	1.08243	1.09482	0.98438	0.88893	0.83293	0.66745	0.56585	0.51851	0.31316	0.17221	0.14093
0.78056	10.38	0	1.2982	-0.30135	1.67852	0.63851	-0.18509	-1.56384	0.07118	0.43745	0.01452	-1.79049	-1.98297	-1.284	-0.91257	-0.39751	-0.48452	-0.5696	-0.06859	0.0758	-0.29662	-0.69529	-1.80967	-1.88941	-1.15428	-0.3947	-0.41556	-0.80855	1.62491	1.41008	1.02369	2.70805	1.2604	1.32434	1.48267	1.36236	1.30993	1.1915	1.12656	1.09323	0.93154	0.84922	0.79278	0.66249	0.60596	0.55597	0.39162	0.34242	0.27171
0.73914	10.21	0	1.22402	-0.39916	1.46538	0.65499	-0.20011	-2.09691	-0.03414	0.38252	0.2675	-2.4437	-2.25181	-1.47886	-1.03245	-0.47379	-0.62415	-0.64589	-0.12068	0.01737	-0.37448	-0.74064	-1.62893	-0.97224	-0.23523	-0.20356	-0.44515	-0.80967	1.62204	1.40917	1.04847	2.76905	1.21453	1.27112	1.42991	1.27559	1.19951	1.03818	0.95847	0.93749	0.79256	0.69959	0.63226	0.47918	0.40654	0.37282	0.21686	0.15054	0.07745
1.28467	9.88	0	1.21431	-0.4187	1.47567	0.69786	-0.22373	-1.84466	-0.05007	0.40763	0.31773	-2.05552	-2.1549	-1.6038	-1.17199	-0.58386	-0.65345	-0.4999	-0.02498	0.02995	-0.41714	-0.77573	-1.61261	-0.8636	-0.14333	-0.15453	-0.45494	-0.84802	1.59947	1.4154	1.05462	2.86749	1.09089	1.15271	1.31093	1.16707	1.14197	1.01295	0.98328	0.99843	0.83215	0.72222	0.59721	0.45906	0.38172	0.34022	0.23749	0.15887	0.14267
0.98795	10.14	0	1.3753	-0.29514	1.85491	0.5665	-0.41364	-2.4437	-0.38164	0.34296	0.14925	-2.49485	-4	-2.3098	-1.9914	-0.92118	-1.04144	-0.70355	-0.14752	-0.01287	-0.42632	-0.82507	-1.85078	-1.41908	-0.60871	-0.26994	-0.36825	-0.78888	1.60394	1.41129	1.02977	2.77515	1.18839	1.29173	1.48798	1.40674	1.38394	1.24522	1.14841	1.05618	0.83765	0.678	0.59712	0.41338	0.28038	0.20347	0.04139	-0.13895	-0.16235
0.97959	9.82	0	1.16938	-0.39093	1.40312	0.61581	-0.3417	-2.74473	-0.19477	0.37376	0.19103	-2.88606	-3.69897	-1.96257	-1.46852	-0.724	-0.80079	-0.60801	-0.09702	0.0083	-0.40671	-0.7921	-1.76447	-1.25571	-0.48865	-0.23792	-0.3831	-0.80107	1.60435	1.41251	1.03454	2.78646	1.26616	1.33532	1.48274	1.32069	1.23805	1.10086	1.05079	1.05454	0.95642	0.89209	0.9018	0.80892	0.7493	0.70798	0.57237	0.40775	0.29896
0.99095	10.38	0	1.42667	-0.21709	2.01494	0.68393	-0.16015	-1.64207	0.123	0.48464	0.02894	-1.86967	-2.0655	-1.28735	-0.923	-0.35096	-0.43676	-0.47289	0.00104	0.11797	-0.2644	-0.66434	-1.79317	-2.08619	-1.39147	-0.37171	-0.383	-0.79156	1.61995	1.41217	1.02101	2.79832	1.30036	1.40443	1.60009	1.47035	1.38013	1.1763	1.057	0.9539	0.77208	0.716	0.69062	0.59106	0.51347	0.48768	0.30206	0.20798	0.15127
0.69834	10.47	0	1.19893	-0.37325	1.51851	0.50831	-0.46878	-2.42022	-0.36191	0.18659	0.21582	-2.55284	-4	-2.49485	-1.48413	-0.97062	-0.83595	-0.87778	-0.3213	-0.18277	-0.56896	-0.90763	-1.6968	-1.06148	-0.33292	-0.22069	-0.46929	-0.85667	1.6109	1.40928	1.04493	2.81565	1.05518	1.1064	1.2725	1.15403	1.14561	1.08107	1.0379	1.06455	0.96893	0.9187	0.89263	0.71779	0.63778	0.5908	0.38578	0.26155	0.1179
0.67795	10.44	0	1.2393	-0.34326	1.43775	0.61164	-0.42079	-2.61979	-0.33451	0.30891	0.30129	-2.58503	-4	-3.30103	-1.70553	-0.95782	-0.92336	-0.69379	-0.1626	-0.06088	-0.48758	-0.83714	-1.63078	-0.93742	-0.20239	-0.15243	-0.42841	-0.83298	1.60409	1.41176	1.05046	2.79999	1.31871	1.39466	1.56133	1.4408	1.38163	1.21288	1.11195	1.09675	0.95631	0.86502	0.82761	0.66343	0.57265	0.53178	0.38748	0.29583	0.27328
1.1634	10.36	1	1.20978	-0.40142	1.5977	0.71831	0.02588	-1.5784	0.23322	0.43954	0.25293	-1.9431	-1.7167	-1.06854	-0.68888	-0.19423	-0.3493	-0.45817	-0.02595	0.0599	-0.33152	-0.69637	-1.6216	-0.95195	-0.24382	-0.25081	-0.4578	-0.80521	1.63443	1.41166	1.04743	2.71951	1.31752	1.38081	1.54815	1.42426	1.39595	1.27284	1.19	1.14033	0.99762	0.91166	0.86318	0.69835	0.60618	0.57815	0.44973	0.35447	0.38493
1.03781	10.33	0	1.1685	-0.42646	1.33445	0.63568	-0.00869	-1.25104	0.08728	0.36668	0.23905	-1.50031	-1.58838	-1.02641	-0.64455	-0.36643	-0.58403	-0.66314	-0.14752	0.00911	-0.38584	-0.76346	-1.71444	-1.12901	-0.3752	-0.20245	-0.35566	-0.7602	1.64874	1.40893	1.03633	2.75288	1.20657	1.27234	1.4443	1.33239	1.32237	1.22555	1.20107	1.20003	1.07337	0.99448	0.95252	0.78312	0.69565	0.64603	0.48124	0.36664	0.34148
0.95595	10.27	1	1.17984	-0.37764	1.62118	0.65785	-0.16775	-1.37572	-0.09151	0.41915	0.22978	-1.57675	-1.84771	-1.29158	-1.06349	-0.58519	-0.81361	-0.55909	-0.05507	0.05327	-0.36261	-0.75007	-1.72354	-1.17718	-0.43074	-0.19314	-0.34679	-0.76802	1.61901	1.4127	1.0357	2.76113	1.23565	1.31321	1.49653	1.39624	1.367	1.2336	1.12987	1.06624	0.91343	0.83509	0.78685	0.64298	0.57348	0.52689	0.36038	0.20477	0.18833
1.21826	10.21	1	1.2388	-0.38133	1.73878	0.73118	-0.05809	-1.43533	0.16619	0.52629	0.1433	-1.67778	-1.81816	-1.1107	-0.7486	-0.27327	-0.45967	-0.48162	0.02354	0.16608	-0.21997	-0.61565	-1.69897	-1.4935	-0.74521	-0.27663	-0.33914	-0.74136	1.63644	1.41049	1.02509	2.71467	1.20647	1.27822	1.44002	1.36229	1.35736	1.22254	1.12548	1.03889	0.79146	0.60495	0.46439	0.24304	0.11171	0.04792	-0.0655	-0.2123	-0.16749
1.0354	10.46	0	1.2531	-0.35062	1.6721	0.65346	-0.27679	-1.65956	-0.1058	0.43713	0.16655	-1.78781	-2.45593	-1.62525	-1.28651	-0.62088	-0.73095	-0.56368	-0.04614	0.07518	-0.33068	-0.72354	-1.72816	-1.42597	-0.65033	-0.22907	-0.35596	-0.78436	1.61415	1.41237	1.02892	2.74684	1.24421	1.32193	1.52215	1.46505	1.45658	1.3321	1.2212	1.1404	0.95665	0.8728	0.83304	0.70448	0.62697	0.57403	0.39309	0.34132	0.26455
1.01697	10.61	1	1.17173	-0.4158	1.56937	0.73567	-0.16545	-1.61083	0.08102	0.48845	0.24768	-1.78781	-2.17393	-1.40782	-1.01683	-0.43156	-0.47263	-0.44406	0.02849	0.11681	-0.29474	-0.67305	-1.6216	-1.10624	-0.39577	-0.16903	-0.35655	-0.77599	1.61103	1.41401	1.03687	2.68435	1.12803	1.22148	1.37102	1.21874	1.16534	1.0518	0.97642	0.95927	0.83388	0.73047	0.66096	0.48294	0.37019	0.34054	0.16704	0.00206	0
0.76353	10.06	1	1.15776	-0.40033	1.51455	0.6084	-0.12246	-2.05552	0.02185	0.33211	0.20197	-2.5376	-2.14267	-1.36351	-1.0278	-0.41106	-0.54348	-0.58369	-0.146	-0.04518	-0.42736	-0.79888	-1.73755	-1.20481	-0.4593	-0.23642	-0.37049	-0.76726	1.62386	1.4104	1.03527	2.74202	1.08111	1.14737	1.31834	1.19802	1.18108	1.07041	0.93885	0.84073	0.61665	0.54324	0.50831	0.40597	0.33378	0.34505	0.24055	0.11506	0.05436
0.75554	10.21	0	1.19948	-0.42031	1.35411	0.54976	-0.42366	-3.30103	-0.23845	0.30356	0.11511	-3.09691	-4	-2.37675	-1.61798	-0.81673	-0.75056	-0.67531	-0.16903	-0.06354	-0.46661	-0.85109	-1.82974	-1.36754	-0.60924	-0.3114	-0.43938	-0.84955	1.60201	1.41199	1.03305	2.78368	1.21276	1.28319	1.4555	1.33584	1.30678	1.19133	1.10127	0.98943	0.80553	0.68403	0.61954	0.46524	0.3662	0.33912	0.22309	0.1476	0.09525
0.75931	10.4	1	1.16584	-0.42832	1.41162	0.6335	-0.26817	-1.6968	-0.09098	0.42439	0.1293	-1.9101	-2.17393	-1.44612	-1.08355	-0.5394	-0.74449	-0.64763	-0.08709	0.06856	-0.32495	-0.71693	-1.74715	-1.35753	-0.62967	-0.33189	-0.39556	-0.78781	1.61927	1.41016	1.02975	2.75406	1.36386	1.43324	1.59351	1.43404	1.34374	1.17358	1.10471	1.07688	0.94694	0.83885	0.78008	0.61455	0.51764	0.44091	0.29226	0.20593	0.20049
0.91151	10.53	0	1.31806	-0.29542	1.89098	0.64307	-0.24367	-2.08092	-0.06369	0.41387	0.176	-2.33724	-2.55284	-1.53165	-1.1296	-0.52959	-0.64878	-0.60801	-0.0881	0.05266	-0.33489	-0.72354	-1.74473	-1.41341	-0.62142	-0.22019	-0.33904	-0.75523	1.61824	1.40985	1.02901	2.73069	1.07702	1.14443	1.30386	1.19405	1.17932	1.08116	1.04746	1.03189	0.87035	0.73753	0.66388	0.47017	0.34477	0.28524	0.07918	0.02315	-0.05622
1.24514	10.42	1	1.16197	-0.42012	1.40483	0.59558	-0.29559	-2.58503	-0.18642	0.32958	0.20436	-2.88606	-2.72125	-1.90309	-1.37572	-0.82275	-0.77833	-0.55377	-0.09985	-0.04542	-0.48558	-0.87096	-1.84164	-1.32514	-0.51655	-0.19613	-0.35487	-0.80967	1.60078	1.41508	1.03284	2.77837	1.26143	1.33282	1.52195	1.42504	1.41178	1.31587	1.24185	1.2038	1.06526	0.94448	0.88863	0.71818	0.6257	0.58974	0.43971	0.36352	0.34383
1.02764	10.1	1	1.21431	-0.38872	1.57864	0.70376	-0.24749	-2.00877	-0.10969	0.48193	0.2441	-2.18709	-2.60206	-1.61618	-1.34294	-0.57725	-0.81333	-0.51713	0.00527	0.12034	-0.29878	-0.69165	-1.69897	-1.20481	-0.44213	-0.18923	-0.31623	-0.74088	1.60745	1.41292	1.03272	2.73394	1.19465	1.25853	1.43182	1.36182	1.37309	1.27168	1.14287	0.99959	0.77068	0.64204	0.59397	0.42285	0.31777	0.24891	0.07572	-0.01259	-0.11405
1.25295	10.7	1	1.28194	-0.30834	1.88139	0.60334	-0.23725	-1.52143	-0.1064	0.36592	0.18461	-1.72816	-2.0655	-1.35853	-0.94424	-0.57577	-0.7587	-0.75945	-0.17496	0.01271	-0.36866	-0.74618	-1.69037	-1.29158	-0.55098	-0.24359	-0.36472	-0.76853	1.63378	1.4081	1.03129	2.80302	1.38202	1.45756	1.61477	1.47588	1.37779	1.17026	1.00961	0.89329	0.74018	0.6373	0.63778	0.45557	0.32809	0.29268	0.12571	0.00616	0.00412
0.859	9.98	0	1.30514	-0.33333	1.84448	0.53954	-0.40263	-2.5376	-0.25712	0.28481	0.14205	-2.72125	-4	-2.03621	-1.44855	-0.81816	-0.81135	-0.7131	-0.20176	-0.08145	-0.47782	-0.85543	-1.8041	-1.36957	-0.59964	-0.27646	-0.40905	-0.82275	1.60962	1.4111	1.0327	2.77356	1.1832	1.24966	1.40565	1.26319	1.19813	1.0665	0.97838	0.91983	0.75895	0.62423	0.57951	0.41178	0.31377	0.23529	0.11075	0.00514	-0.1181
1.09889	10.24	1	1.28803	-0.36155	1.72016	0.66733	-0.00213	-1.41341	0.17301	0.44818	0.13095	-1.71444	-1.67985	-1.02365	-0.64878	-0.24116	-0.49161	-0.56067	-0.06631	0.08785	-0.29217	-0.68173	-1.74232	-1.41229	-0.67081	-0.35154	-0.37479	-0.75771	1.64946	1.4094	1.02714	2.75789	1.24826	1.30196	1.47702	1.35993	1.3386	1.20464	1.12276	1.05989	0.9123	0.79737	0.7456	0.60284	0.55284	0.5235	0.42441	0.34336	0.34195
0.91412	10.41	0	1.20412	-0.42862	1.47567	0.66339	-0.28559	-2.17393	-0.09669	0.4081	0.23363	-2.38722	-2.50864	-1.72816	-1.32422	-0.59142	-0.67799	-0.55627	-0.05389	0.03782	-0.37955	-0.75498	-1.68194	-1.04383	-0.32194	-0.22483	-0.42574	-0.81901	1.60127	1.41293	1.04281	2.78984	1.20029	1.29755	1.47178	1.33032	1.28663	1.16963	1.08398	1.09259	0.97805	0.91545	0.8873	0.71878	0.66967	0.6158	0.45665	0.37282	0.32857
1.21954	10.26	1	1.07591	-0.4863	1.36922	0.5965	-0.15627	-1.27409	-0.07048	0.32366	0.22204	-1.48413	-1.73993	-1.19586	-0.91116	-0.52129	-0.73993	-0.72239	-0.19443	-0.04249	-0.42724	-0.78808	-1.64975	-1.02965	-0.33152	-0.25383	-0.44057	-0.81248	1.63489	1.40922	1.04338	2.76978	1.16879	1.2234	1.3809	1.24357	1.19781	1.03591	0.93221	0.85474	0.67342	0.56116	0.51474	0.33099	0.23227	0.19892	0.00103	-0.12082	-0.22185
0.78493	10.69	1	1.14239	-0.41044	1.55145	0.67622	0.05053	-1.2815	0.17152	0.41449	0.25489	-1.55909	-1.6038	-0.96537	-0.58269	-0.29081	-0.53641	-0.50752	-0.06859	0.04751	-0.35684	-0.73613	-1.72354	-1.37059	-0.55409	-0.16698	-0.26368	-0.70885	1.65751	1.41199	1.02613	2.76957	1.28561	1.35191	1.50502	1.36851	1.33215	1.21973	1.17705	1.14495	0.99813	0.87326	0.83068	0.66923	0.56342	0.51029	0.34803	0.25527	0.16844
1.02217	10.63	1	1.19117	-0.43521	1.52892	0.5757	-0.25775	-1.87943	-0.10281	0.25486	0.24704	-2.11919	-2.31876	-1.5867	-1.08725	-0.64956	-0.66015	-0.65423	-0.20698	-0.12668	-0.53313	-0.87452	-1.67366	-1.04144	-0.31078	-0.20412	-0.43605	-0.84134	1.61898	1.41201	1.04484	2.76051	1.18966	1.24102	1.40536	1.31044	1.32394	1.18792	1.01683	0.88689	0.68296	0.58734	0.56512	0.49369	0.449	0.45774	0.3276	0.26549	0.24185
0.90575	10.46	1	1.15168	-0.4131	1.43136	0.71803	0.06841	-1.07572	0.22042	0.43851	0.27007	-1.31247	-1.46218	-0.91222	-0.56543	-0.30804	-0.41999	-0.39935	0.00436	0.05534	-0.36572	-0.73802	-1.68613	-1.14448	-0.41218	-0.12274	-0.32003	-0.77859	1.64376	1.41598	1.03586	2.75754	1.25579	1.31652	1.4625	1.34374	1.31672	1.19597	1.119	1.06801	0.90721	0.82731	0.80375	0.6571	0.6018	0.56371	0.45557	0.3443	0.33099
0.28909	9.98	1	1.13545	-0.39036	1.33646	0.63119	-0.451	-2.1549	-0.12384	0.40393	0.15388	-2.20066	-4	-1.95861	-1.50446	-0.61208	-0.68761	-0.63714	-0.1139	0.03981	-0.33715	-0.71041	-1.63827	-1.30804	-0.61601	-0.2825	-0.40132	-0.79317	1.61843	1.41014	1.03264	2.8368	1.29557	1.35762	1.49727	1.34627	1.23647	1.05035	0.92082	0.86059	0.7205	0.63305	0.6163	0.52504	0.44845	0.44522	0.33244	0.23574	0.20638
1.2728	9.94	0	1.31091	-0.29198	1.75435	0.5519	-0.28325	-1.88606	-0.29431	0.29857	0.20028	-2.14874	-2.24412	-1.57512	-1.20831	-0.73447	-1.01412	-0.80743	-0.22323	-0.05606	-0.4521	-0.83268	-1.77989	-1.23062	-0.45358	-0.23913	-0.37192	-0.77521	1.62032	1.40876	1.03505	2.7439	1.31836	1.40699	1.55971	1.40881	1.35177	1.22929	1.12649	1.01614	0.79983	0.6969	0.68425	0.54965	0.43745	0.35947	0.18833	0.10266	-0.00207
1.06719	10.63	0	1.26717	-0.33143	1.75664	0.64685	-0.21332	-1.65561	-0.09098	0.40362	0.23857	-1.86646	-2.19382	-1.4034	-1.00524	-0.5223	-0.71919	-0.73189	-0.13466	0.04992	-0.33311	-0.70885	-1.64207	-1.14997	-0.42147	-0.20156	-0.3397	-0.73874	1.62957	1.40726	1.034	2.85633	1.15828	1.23194	1.39333	1.27441	1.2243	1.08606	0.9869	0.91995	0.72154	0.59106	0.53431	0.38322	0.26782	0.17609	0.01888	-0.03256	-0.138
1.27706	10.27	1	1.23905	-0.37688	1.62737	0.63517	-0.14776	-1.7167	0.03052	0.36502	0.20159	-1.99568	-1.99568	-1.33819	-0.95782	-0.43878	-0.53551	-0.56847	-0.10447	-0.00953	-0.40616	-0.77702	-1.70996	-1.12148	-0.40318	-0.25142	-0.41578	-0.80855	1.61874	1.41163	1.03871	2.7666	1.2878	1.33898	1.49193	1.34238	1.2478	1.10705	1.01093	0.95459	0.78193	0.64463	0.59869	0.48021	0.44308	0.45665	0.35947	0.32025	0.28631
1.22299	10.57	0	1.23477	-0.37385	1.56937	0.78512	0.00143	-1.33348	0.22912	0.56083	0.24117	-1.5817	-1.71444	-1.02872	-0.6247	-0.24474	-0.41805	-0.40428	0.08019	0.19637	-0.20747	-0.59482	-1.62342	-1.26122	-0.52477	-0.17166	-0.30487	-0.73518	1.64015	1.41317	1.02892	2.77895	1.15096	1.21157	1.35038	1.22591	1.21059	1.08743	1.02435	0.92771	0.71795	0.62325	0.55388	0.3962	0.24469	0.13247	-0.03621	-0.18046	-0.35985
1.04658	10.17	0	1.24846	-0.36748	1.50515	0.61301	-0.35556	-4	-0.40782	0.28673	0.34625	-3.39794	-4	-4	-1.87289	-1.6073	-1.21183	-0.54515	-0.10807	-0.09958	-0.59877	-0.94157	-1.69465	-1.00966	-0.23478	-0.06839	-0.3223	-0.80024	1.59743	1.41728	1.04523	2.73167	1.21371	1.29231	1.44907	1.30474	1.23876	1.10624	1.01773	1.01304	0.90541	0.87326	0.87271	0.74261	0.64509	0.61329	0.49036	0.42636	0.40573
0.96139	9.97	1	1.19173	-0.40392	1.43616	0.67842	-0.29132	-2.5376	-0.12384	0.45773	0.2068	-2.65758	-4	-1.77728	-1.5817	-0.55972	-0.75746	-0.55831	-0.02821	0.09552	-0.31131	-0.70137	-1.70115	-1.19723	-0.46483	-0.24772	-0.35783	-0.75995	1.60492	1.41164	1.03345	2.76704	1.2413	1.3075	1.44352	1.31492	1.28232	1.17056	1.10619	1.0607	0.86114	0.73213	0.65738	0.51233	0.42651	0.35218	0.25285	0.13778	0.11171
1.13496	9.77	0	1.36097	-0.28042	1.82086	0.64364	-0.00035	-1.16178	0.15779	0.41039	0.12477	-1.40012	-1.54363	-0.96981	-0.59329	-0.32321	-0.48758	-0.5779	-0.09173	0.04825	-0.33489	-0.72377	-1.78252	-1.55595	-0.79915	-0.27918	-0.36061	-0.78436	1.65057	1.41038	1.02523	2.7646	1.33888	1.42003	1.57675	1.4281	1.36433	1.21257	1.1179	1.08695	0.95802	0.87644	0.81148	0.63347	0.49236	0.37282	0.19432	0.04792	-0.01794
0.47978	10	0	1.1682	-0.39131	1.36361	0.68089	-0.38838	-3	-0.23374	0.42904	0.28466	-2.74473	-4	-2.37675	-1.75945	-0.79102	-0.88639	-0.56479	-0.03839	0.06311	-0.36251	-0.73826	-1.65365	-1.07263	-0.32514	-0.13936	-0.33961	-0.767	1.59915	1.41305	1.04001	2.78301	1.30124	1.37909	1.56266	1.45658	1.42078	1.27881	1.18415	1.12656	0.96948	0.90283	0.87451	0.75021	0.66298	0.63968	0.5058	0.40328	0.39001
0.68753	9.93	0	1.16465	-0.41852	1.18752	0.6003	-0.32321	-4	-0.25775	0.27614	0.30615	-4	-4	-2.25964	-1.62893	-0.84497	-0.82565	-0.62197	-0.16355	-0.10546	-0.54106	-0.8884	-1.67778	-0.95703	-0.20315	-0.13811	-0.40871	-0.82246	1.6034	1.41292	1.0505	2.72539	1.44263	1.52603	1.69383	1.56119	1.51679	1.39077	1.32138	1.30922	1.1894	1.092	1.05326	0.90024	0.81624	0.77434	0.62644	0.5876	0.54584
0.64229	10.67	0	1.22789	-0.3584	1.3032	0.64127	-0.12223	-1.63078	0.07177	0.3797	0.18136	-1.90309	-1.90658	-1.27654	-0.83268	-0.44165	-0.50696	-0.53462	-0.08035	0.00822	-0.3987	-0.77989	-1.767	-1.2652	-0.50031	-0.23508	-0.3948	-0.81673	1.62266	1.41301	1.03432	2.7546	1.37429	1.42696	1.57229	1.41807	1.35191	1.22988	1.14275	1.08626	0.91528	0.79083	0.70615	0.50288	0.43889	0.39552	0.24166	0.16551	0.07918
1.13654	10.68	0	1.17898	-0.40226	1.47276	0.66556	0.00082	-1.25493	0.17444	0.41679	0.18113	-1.50864	-1.61979	-1.00174	-0.62599	-0.29439	-0.48466	-0.51159	-0.06651	0.04708	-0.34795	-0.72584	-1.70996	-1.31966	-0.595	-0.26769	-0.35665	-0.77314	1.64932	1.41233	1.02948	2.77353	1.31911	1.40312	1.53893	1.40033	1.34956	1.23142	1.17047	1.17526	1.0681	1.01203	0.97957	0.82638	0.69461	0.61228	0.43098	0.25699	0.20153
1.0813	10.38	0	1.24773	-0.4094	1.48287	0.63915	0.10391	-1.05502	0.22722	0.3098	0.25222	-1.30715	-1.39254	-0.86678	-0.53536	-0.26328	-0.4311	-0.45051	-0.10067	-0.09227	-0.51584	-0.85949	-1.70996	-1.02136	-0.30848	-0.2095	-0.42297	-0.83684	1.65252	1.41587	1.04481	2.79313	1.30345	1.36298	1.48427	1.33065	1.27865	1.15447	1.09881	1.08355	0.93378	0.8102	0.71241	0.50965	0.33148	0.30973	0.17194	0.12957	0.08771
1.04551	10.48	1	1.29314	-0.33859	1.86392	0.61753	-0.37376	-2.72125	-0.1405	0.36386	0.19019	-2.65758	-4	-2.0655	-1.59007	-0.63733	-0.66736	-0.62727	-0.12534	-0.0059	-0.39696	-0.76675	-1.67366	-1.16685	-0.45395	-0.25042	-0.41601	-0.80799	1.60881	1.41098	1.03754	2.75008	1.29551	1.35966	1.53911	1.41382	1.36096	1.24019	1.19233	1.19616	1.06294	0.96937	0.91166	0.74467	0.65068	0.56031	0.36842	0.25355	0.21434
0.65416	10.35	0	1.25091	-0.36958	1.54777	0.54825	-0.55893	-2.74473	-0.4773	0.21139	0.28283	-2.67778	-4	-4	-1.84771	-1.11919	-0.98928	-0.88606	-0.28887	-0.15858	-0.56559	-0.88907	-1.61439	-0.88041	-0.1626	-0.21028	-0.53536	-0.89042	1.60566	1.4097	1.05655	2.79343	1.35034	1.39299	1.53427	1.39412	1.36011	1.23541	1.15779	1.10567	0.94542	0.86445	0.80229	0.61455	0.51883	0.43896	0.27712	0.17194	0.1051
0.90504	10.13	1	1.18441	-0.42716	1.54033	0.57214	-0.12338	-1.77728	0.02189	0.2798	0.18974	-2.14874	-1.93181	-1.28233	-0.87877	-0.42493	-0.56591	-0.65326	-0.20817	-0.09496	-0.47742	-0.84043	-1.74473	-1.13194	-0.38616	-0.28668	-0.44843	-0.82304	1.63127	1.41017	1.04094	2.7657	1.31502	1.38446	1.54069	1.41755	1.39387	1.25831	1.1811	1.14605	1.03227	0.94307	0.87313	0.72408	0.64626	0.64204	0.53902	0.41058	0.40775
0.87291	9.83	0	1.28533	-0.35016	1.69373	0.70313	-0.14164	-1.78252	0.07972	0.43207	0.26933	-2.05061	-2.07572	-1.34582	-0.96537	-0.37325	-0.4988	-0.50878	-0.04081	0.05717	-0.34247	-0.70664	-1.59688	-0.94615	-0.2327	-0.21282	-0.44965	-0.81333	1.61983	1.41189	1.04902	2.79288	1.26474	1.35526	1.53765	1.40818	1.30348	1.13524	1.01256	0.9797	0.84798	0.76067	0.73613	0.54407	0.40597	0.34374	0.13033	0.06196	-0.05387
1.07958	10.45	1	1.23502	-0.37624	1.48996	0.67039	-0.05404	-1.58004	0.15198	0.36803	0.26891	-1.89279	-1.80967	-1.16178	-0.71265	-0.32459	-0.43806	-0.529	-0.09767	-0.0106	-0.4124	-0.76447	-1.6216	-0.96698	-0.24063	-0.2119	-0.45606	-0.83476	1.63626	1.41224	1.04827	2.75957	1.4127	1.4729	1.63202	1.48548	1.43464	1.27859	1.17471	1.12926	0.95009	0.85329	0.80988	0.65915	0.58653	0.54613	0.44716	0.3737	0.31527
0.98362	10.3	0	1.23603	-0.37633	1.60853	0.65717	-0.12784	-1.49214	0.07133	0.38072	0.23447	-1.73993	-1.85078	-1.22768	-0.80632	-0.39859	-0.52768	-0.60102	-0.10602	0.00911	-0.38479	-0.74232	-1.61979	-0.99396	-0.29345	-0.24841	-0.47483	-0.84134	1.62943	1.41093	1.04577	2.74363	1.3806	1.43967	1.57694	1.44155	1.37697	1.22954	1.15149	1.08661	0.92477	0.84273	0.80326	0.62472	0.54377	0.47157	0.30309	0.20283	0.12416
1.15793	10.45	1	1.2572	-0.35271	1.68753	0.64799	-0.19165	-1.88941	-0.02729	0.37083	0.25435	-2.16749	-2.16115	-1.45967	-1.04624	-0.51956	-0.6515	-0.54151	-0.08344	-0.00415	-0.42724	-0.79317	-1.67778	-1.03811	-0.30008	-0.21738	-0.41274	-0.81276	1.61607	1.41367	1.04375	2.73373	1.32716	1.39224	1.56096	1.4427	1.41854	1.29399	1.20386	1.15606	0.9856	0.86304	0.8094	0.64859	0.5563	0.50515	0.39043	0.30361	0.2847
0.92905	9.98	1	1.23401	-0.3739	1.54654	0.59877	-0.32753	-2.07572	-0.20929	0.33035	0.22784	-2.284	-2.61979	-1.78516	-1.26122	-0.77599	-0.80911	-0.66575	-0.14954	-0.03569	-0.44575	-0.81844	-1.72584	-1.15677	-0.39169	-0.18997	-0.39212	-0.8122	1.6113	1.41142	1.03933	2.79322	1.38137	1.4267	1.55492	1.37269	1.28892	1.13316	1.02158	0.9973	0.85271	0.77884	0.73411	0.59133	0.49897	0.43213	0.32467	0.25642	0.23649
0.87699	10.07	0	1.21484	-0.36026	1.38202	0.59225	-0.25212	-1.60906	-0.20719	0.30621	0.25385	-1.81248	-2.04576	-1.52578	-1.23582	-0.7716	-0.9108	-0.61048	-0.14515	-0.06859	-0.50086	-0.86967	-1.73049	-1.05799	-0.29594	-0.18735	-0.4168	-0.8315	1.6144	1.41352	1.04567	2.79588	1.29062	1.37076	1.55246	1.43854	1.43163	1.29019	1.18483	1.0867	0.91116	0.79422	0.74224	0.60412	0.5045	0.45266	0.28737	0.17952	0.15272
1.34228	10.51	0	1.43996	-0.22985	2.06296	0.65233	-0.20565	-1.68194	0.00043	0.45577	0.10123	-1.8962	-2.25964	-1.34679	-1.01592	-0.41987	-0.6332	-0.61137	-0.07063	0.0994	-0.27761	-0.67101	-1.72816	-1.72584	-1.00966	-0.33838	-0.33639	-0.73565	1.63038	1.40897	1.02093	2.77977	1.16087	1.22037	1.38928	1.25026	1.18431	1.03994	0.96205	0.89395	0.68425	0.5611	0.4133	0.24386	0.17221	0.08398	-0.04576	-0.19609	-0.23408
0.85034	9.78	1	1.21272	-0.39239	1.62221	0.58657	-0.42205	-2.52288	-0.29774	0.30068	0.24259	-2.56864	-4	-2.45593	-1.62709	-0.88472	-0.84863	-0.70093	-0.17849	-0.06722	-0.48043	-0.84043	-1.68613	-1.05061	-0.31194	-0.20329	-0.42643	-0.82857	1.60566	1.41141	1.04417	2.7624	1.25927	1.33205	1.50901	1.38946	1.34942	1.20244	1.09158	1.02158	0.83554	0.72797	0.69669	0.53961	0.50288	0.47539	0.3531	0.3077	0.25756
1.07628	10.7	0	1.19701	-0.39696	1.4456	0.65579	-0.22541	-1.83863	0.02173	0.41042	0.17537	-2.07058	-2.24412	-1.45842	-0.99827	-0.5064	-0.55486	-0.51741	-0.05606	0.03965	-0.36462	-0.7469	-1.72816	-1.27572	-0.5092	-0.24443	-0.41162	-0.8271	1.61724	1.41341	1.03585	2.77224	1.16977	1.25722	1.43586	1.3198	1.26375	1.11426	1.02306	0.97849	0.8186	0.71996	0.71	0.58546	0.52133	0.47087	0.37107	0.30412	0.23166
0.87381	10.1	0	1.18497	-0.38216	1.24304	0.59596	-0.03489	-1.05159	0.07798	0.35409	0.11504	-1.266	-1.48413	-0.97593	-0.67182	-0.41398	-0.57971	-0.63903	-0.14997	-0.01086	-0.39212	-0.77806	-1.77989	-1.3536	-0.64551	-0.29886	-0.41624	-0.8173	1.64742	1.41043	1.03187	2.7656	1.32274	1.36663	1.49881	1.34803	1.28368	1.13918	1.06664	1.02644	0.8835	0.75967	0.7104	0.57788	0.48745	0.46364	0.32164	0.23469	0.19957
0.71693	9.79	0	1.18639	-0.42644	1.38021	0.7936	0.02391	-1.23732	0.28153	0.57809	0.17243	-1.47496	-1.61083	-0.97593	-0.6187	-0.18065	-0.34381	-0.35546	0.10589	0.21002	-0.19213	-0.58269	-1.63639	-1.23062	-0.54531	-0.27531	-0.37841	-0.76981	1.63765	1.41472	1.03165	2.79624	1.16194	1.22414	1.39156	1.28271	1.25054	1.13041	1.03743	0.94047	0.77642	0.68103	0.68553	0.58814	0.54318	0.52658	0.40206	0.3	0.2454
0.93571	9.91	1	1.3865	-0.2795	2.06333	0.57085	-0.10602	-1.68194	0.0865	0.29568	0.11671	-2	-1.92445	-1.23958	-0.80382	-0.40176	-0.44758	-0.61314	-0.19287	-0.07941	-0.44177	-0.81844	-1.82102	-1.53611	-0.71851	-0.27148	-0.39491	-0.80827	1.63422	1.40988	1.02965	2.80843	1.20708	1.27865	1.44579	1.34219	1.28673	1.10193	0.9509	0.84701	0.68467	0.59764	0.58627	0.47781	0.40977	0.34803	0.15563	0.04233	-0.01472
0.57426	9.79	1	1.24502	-0.36768	1.59218	0.62062	-0.3807	-2.07572	-0.2171	0.37217	0.20863	-2.23657	-2.65758	-1.87615	-1.41341	-0.70531	-0.80024	-0.68846	-0.12529	0.01094	-0.39083	-0.76675	-1.68825	-1.0655	-0.33781	-0.25618	-0.45668	-0.83209	1.60669	1.4103	1.04327	2.72817	1.36718	1.4162	1.57469	1.45241	1.38959	1.25493	1.15736	1.12972	0.99543	0.90605	0.87049	0.7428	0.68659	0.69083	0.55774	0.50126	0.50191
1.42597	10.13	0	1.47755	-0.18475	2.01912	0.69871	0.10721	-0.97593	0.2656	0.5015	0.07041	-1.21753	-1.35655	-0.78489	-0.43699	-0.15714	-0.41117	-0.62178	-0.05419	0.15039	-0.20972	-0.60485	-1.73049	-1.68194	-1.11919	-0.38468	-0.34814	-0.73613	1.67503	1.40556	1.01863	2.80806	1.34214	1.4063	1.55959	1.39587	1.2941	1.12641	1.02492	0.93964	0.7322	0.57951	0.48464	0.33292	0.19695	0.11394	-0.01047	-0.13753	-0.21332
0.93649	10.26	0	1.21272	-0.40228	1.65031	0.6648	-0.27287	-2.02228	-0.03697	0.4657	0.10068	-2.22185	-2.49485	-1.56225	-1.20691	-0.48638	-0.62197	-0.57089	-0.0332	0.10653	-0.28408	-0.68256	-1.76447	-1.47756	-0.73589	-0.32258	-0.39308	-0.78542	1.61045	1.41063	1.02772	2.79797	1.26177	1.31412	1.44922	1.28641	1.2099	1.0579	0.9579	0.93281	0.78312	0.68872	0.60335	0.44568	0.34523	0.28038	0.08004	-0.06096	-0.07425
0.78508	9.92	1	1.33244	-0.32685	1.84634	0.727	-0.34227	-2.09691	-0.15317	0.45611	0.35461	-2.20066	-4	-1.90658	-1.3947	-0.62543	-0.76955	-0.61404	-0.03953	0.09202	-0.31785	-0.67592	-1.51428	-0.82478	-0.10947	-0.11059	-0.42239	-0.79697	1.60658	1.41004	1.05654	2.75774	1.35587	1.41581	1.58273	1.44617	1.39939	1.27113	1.20675	1.14457	0.97338	0.87021	0.8341	0.67466	0.62123	0.57947	0.45484	0.36642	0.30821
1.19838	10.32	0	1.31931	-0.34672	1.77306	0.57506	-0.3918	-2.45593	-0.25305	0.347	0.14317	-2.58503	-4	-1.9393	-1.56384	-0.72793	-0.84986	-0.70598	-0.16355	-0.01287	-0.40044	-0.78648	-1.77211	-1.38828	-0.61457	-0.28316	-0.39051	-0.7929	1.61284	1.40981	1.03157	2.75156	1.24221	1.31627	1.45979	1.29299	1.2211	1.03304	0.91633	0.8448	0.69146	0.56708	0.54288	0.3815	0.34849	0.30155	0.18496	0.0442	-0.02996
1.17235	10.06	0	1.37346	-0.29579	1.81889	0.81495	-0.12563	-1.44249	0.15515	0.65	0.10687	-1.63078	-1.97469	-1.18642	-0.90763	-0.26809	-0.49458	-0.40771	0.14208	0.29574	-0.09583	-0.50543	-1.66959	-1.75696	-1.05552	-0.31105	-0.30742	-0.70575	1.62238	1.41075	1.01843	2.75916	1.2242	1.30144	1.46754	1.35952	1.31009	1.18334	1.08073	0.99979	0.85169	0.78278	0.77556	0.64998	0.56736	0.53632	0.38959	0.30973	0.27548
0.69182	9.79	0	1.26951	-0.35753	1.48572	0.66815	-0.34142	-2.17393	-0.2481	0.39445	0.30471	-2.26761	-3.04576	-2.13077	-2.14267	-0.70642	-0.86678	-0.61816	-0.07567	0.0269	-0.40088	-0.76271	-1.6073	-0.89551	-0.18755	-0.17744	-0.40539	-0.78781	1.59697	1.412	1.04899	2.72742	1.31125	1.40491	1.58457	1.46817	1.38883	1.25401	1.15555	1.12057	0.97696	0.86643	0.83614	0.72835	0.66096	0.6472	0.52319	0.4512	0.42674
0.90775	9.73	1	1.22994	-0.3957	1.44248	0.60688	-0.40517	-2.13077	-0.1554	0.35386	0.17984	-2.24412	-4	-1.92812	-1.4828	-0.66514	-0.71086	-0.63676	-0.13555	-0.01633	-0.40871	-0.77573	-1.67162	-1.17457	-0.47276	-0.27885	-0.42829	-0.82102	1.6112	1.41143	1.03739	2.73865	1.27311	1.35689	1.52686	1.40609	1.38043	1.24386	1.17096	1.12323	0.95125	0.84347	0.81829	0.67973	0.59159	0.54318	0.40695	0.30566	0.28416
1.29842	10.14	0	1.37566	-0.25978	1.88986	0.64772	0.34038	-0.55721	0.3776	0.43452	0.1214	-0.78728	-0.96537	-0.45717	-0.14984	-0.04639	-0.50362	-0.80604	-0.19716	0.09167	-0.25212	-0.64111	-1.73755	-1.63264	-1.28904	-0.30408	-0.27458	-0.68571	1.74604	1.40236	1.01458	2.78884	1.13559	1.18718	1.3376	1.18564	1.12803	1.00473	0.9207	0.853	0.64789	0.54051	0.4843	0.31074	0.26041	0.21307	0.03572	-0.07058	-0.1347
1.14423	10.14	1	1.21458	-0.3657	1.71517	0.60574	0.13357	-1.05601	0.23398	0.36836	0.09121	-1.31516	-1.36856	-0.81702	-0.47834	-0.16475	-0.43747	-0.68152	-0.17302	0.01039	-0.34611	-0.73447	-1.82974	-1.44491	-0.73874	-0.39621	-0.38384	-0.76045	1.67131	1.40636	1.02513	2.71977	1.31742	1.39454	1.56022	1.43544	1.3914	1.23112	1.11363	1.04299	0.88447	0.7809	0.72739	0.61278	0.52381	0.45665	0.31975	0.19957	0.17471
0.92232	10.31	0	1.24502	-0.36991	1.71096	0.57979	-0.19429	-1.71897	-0.02434	0.32185	0.13928	-1.99568	-2.00436	-1.37675	-0.91829	-0.55377	-0.6005	-0.62215	-0.15304	-0.04595	-0.44346	-0.82827	-1.83268	-1.39686	-0.59074	-0.26817	-0.41443	-0.83565	1.62237	1.41178	1.0329	2.79753	1.34537	1.40552	1.56139	1.42678	1.35085	1.17249	1.04261	0.94094	0.76556	0.67713	0.64696	0.51379	0.47918	0.42207	0.25297	0.17263	0.17054
1.16479	10.46	1	1.25551	-0.36893	1.79379	0.70858	0.13178	-0.9108	0.28872	0.48717	0.1304	-1.13966	-1.30627	-0.76271	-0.42113	-0.15946	-0.39201	-0.53417	-0.03485	0.12904	-0.24965	-0.63865	-1.68825	-1.32148	-0.66615	-0.32846	-0.37799	-0.767	1.67597	1.40928	1.02733	2.75414	1.27307	1.32934	1.47692	1.32015	1.25941	1.09835	0.90968	0.83162	0.62782	0.54579	0.49754	0.37566	0.32622	0.29127	0.13478	0.01541	0
1.16922	10.3	1	1.28758	-0.37065	1.73799	0.44568	-0.19314	-1.7122	-0.12645	0.10308	0.16337	-2.00436	-2.04576	-1.3851	-0.95117	-0.64359	-0.67799	-0.80355	-0.40318	-0.27482	-0.63789	-0.98548	-1.82681	-1.38934	-0.59431	-0.24888	-0.37623	-0.7986	1.63454	1.40939	1.03171	2.8122	1.19127	1.26279	1.40808	1.26149	1.19392	1.03553	0.98869	0.98773	0.8774	0.81148	0.74036	0.55052	0.41617	0.31577	0.13717	0.04139	-0.07302
1.13168	10.3	0	1.20194	-0.38015	1.38917	0.60015	-0.14709	-1.52724	0.00484	0.38539	0.09632	-1.78252	-1.86967	-1.22621	-0.84103	-0.42389	-0.63827	-0.69594	-0.14533	0.03242	-0.34727	-0.74112	-1.79588	-1.47625	-0.71512	-0.37448	-0.39816	-0.7841	1.63547	1.40856	1.02728	2.79966	1.27712	1.352	1.50243	1.34705	1.25945	1.07476	0.99762	0.95745	0.81434	0.74652	0.70574	0.57897	0.50965	0.44494	0.31975	0.25527	0.22185
1.01206	10.59	1	1.23754	-0.40077	1.84634	0.66852	-0.04677	-1.66154	0.18144	0.43406	0.09503	-1.98716	-1.83565	-1.16749	-0.77057	-0.27811	-0.37851	-0.47211	-0.03203	0.0616	-0.32643	-0.71874	-1.80967	-1.47237	-0.72102	-0.34189	-0.40738	-0.80438	1.62616	1.41244	1.02826	2.76871	1.24227	1.30968	1.4456	1.29104	1.22586	1.11703	1.06061	1.04073	0.89302	0.75714	0.65665	0.49435	0.43251	0.39085	0.24657	0.16492	0.08602
1.38376	10.46	1	1.26764	-0.32927	1.8704	0.52337	0.28237	-0.6135	0.33145	0.16182	0.12195	-0.8315	-1.02641	-0.56241	-0.25775	-0.18237	-0.34872	-0.62543	-0.29843	-0.22812	-0.61048	-0.96417	-1.85078	-1.27246	-0.69962	-0.29175	-0.37893	-0.81901	1.70503	1.41202	1.02717	2.78629	1.36837	1.45354	1.6278	1.49243	1.42531	1.25625	1.16767	1.09815	0.9363	0.85733	0.7705	0.60822	0.47401	0.36397	0.16774	0.10995	0.09359
0.84364	9.73	0	1.2335	-0.38314	1.47567	0.60091	-0.45358	-4	-0.41987	0.35447	0.22799	-3.39794	-4	-3.52288	-2.95861	-0.89313	-1.07314	-0.7416	-0.14874	-0.00305	-0.41061	-0.78941	-1.7122	-1.09583	-0.34882	-0.2225	-0.40274	-0.79588	1.60259	1.40989	1.04082	2.74946	1.26656	1.3606	1.52652	1.38718	1.32202	1.16272	1.08236	1.06792	0.93414	0.87561	0.87506	0.74819	0.68167	0.66545	0.51093	0.42558	0.37978
1.0133	9.86	1	1.27277	-0.31396	1.6902	0.64744	-0.04311	-1.53462	0.17377	0.41207	0.06922	-1.82391	-1.77989	-1.13371	-0.77702	-0.27581	-0.37469	-0.50279	-0.06505	0.03902	-0.33545	-0.72654	-1.81816	-1.53611	-0.81873	-0.3534	-0.40176	-0.79156	1.62885	1.41109	1.02662	2.79503	1.35648	1.43722	1.62958	1.50696	1.44638	1.29167	1.1774	1.08475	0.89487	0.77608	0.72564	0.59738	0.50773	0.47436	0.31677	0.20412	0.21307
0.92632	10.24	0	1.21985	-0.38493	1.54531	0.56978	-0.18822	-1.89963	-0.10919	0.23515	0.28477	-2.27572	-2.10237	-1.42713	-1.01278	-0.55736	-0.75622	-0.71557	-0.24757	-0.14466	-0.54729	-0.87811	-1.64589	-0.9431	-0.21382	-0.2067	-0.44684	-0.82045	1.62699	1.41039	1.05028	2.74635	1.32794	1.40909	1.56787	1.41501	1.34477	1.19133	1.07849	1.02237	0.85431	0.74578	0.69167	0.55945	0.46912	0.46204	0.29109	0.26381	0.19957
1.30511	9.84	0	1.38721	-0.30103	2.01072	0.66995	0.05709	-1.05799	0.23419	0.42972	0.13982	-1.28316	-1.46725	-0.89211	-0.51713	-0.2455	-0.39233	-0.54	-0.07873	0.06733	-0.3122	-0.6968	-1.70996	-1.48413	-0.76372	-0.28283	-0.35369	-0.7716	1.66493	1.41036	1.02488	2.85785	1.35443	1.42925	1.58025	1.45972	1.41218	1.25967	1.10874	0.99969	0.77538	0.66768	0.63323	0.49501	0.39043	0.36307	0.22984	0.13868	0.08261
1.03964	10.27	0	1.1726	-0.40319	1.42975	0.66603	-0.12534	-1.78252	-0.04978	0.32404	0.36849	-2.0655	-1.94692	-1.42251	-1.05552	-0.47821	-0.63789	-0.63808	-0.13407	-0.05369	-0.48399	-0.81559	-1.56543	-0.75129	-0.04158	-0.14351	-0.45333	-0.80604	1.61155	1.41082	1.06124	2.76974	1.19774	1.26549	1.43079	1.31791	1.29994	1.19728	1.16449	1.14383	1.01793	0.9187	0.87822	0.73659	0.65528	0.63611	0.50191	0.33865	0.30051
1.01378	10.25	1	1.19201	-0.43802	1.56348	0.60985	-0.24056	-1.49214	-0.23262	0.28253	0.33248	-1.6968	-1.95861	-1.451	-1.17199	-0.70355	-0.98047	-0.71919	-0.19887	-0.09071	-0.51942	-0.84986	-1.58004	-0.82304	-0.11323	-0.17894	-0.45643	-0.82565	1.62007	1.41122	1.05702	2.73713	1.22899	1.3076	1.45824	1.32261	1.2536	1.11577	1.06034	1.02609	0.90554	0.81719	0.75569	0.61152	0.52934	0.50869	0.34988	0.29109	0.26211
1.01928	10.03	1	1.16879	-0.4078	1.5302	0.5622	0.06175	-1.13787	0.18333	0.20186	0.23847	-1.41117	-1.44249	-0.89929	-0.48678	-0.29064	-0.47534	-0.69724	-0.29107	-0.17875	-0.56336	-0.88907	-1.68403	-1.0013	-0.28458	-0.25189	-0.47756	-0.85981	1.66576	1.41015	1.04579	2.77668	1.21961	1.30678	1.48028	1.36633	1.35204	1.25967	1.20977	1.16935	0.96603	0.82298	0.76874	0.62423	0.55255	0.49765	0.30668	0.22123	0.15054
1.64088	10.09	1	1.34223	-0.31298	2.03743	0.62169	-0.09243	-1.1798	0.07496	0.41095	0.08856	-1.39577	-1.64397	-1.04672	-0.71444	-0.36171	-0.5867	-0.69379	-0.1399	0.05584	-0.30883	-0.69379	-1.69897	-1.42366	-0.77417	-0.38743	-0.4115	-0.78861	1.65152	1.40765	1.02747	2.76879	1.29849	1.3782	1.54695	1.43252	1.39804	1.23328	1.05859	0.92729	0.68995	0.57724	0.46031	0.31585	0.24441	0.23328	-0.01723	-0.13966	-0.17973
1.24985	9.83	0	1.32305	-0.33925	1.69108	0.62037	-0.35135	-1.81531	-0.17614	0.36126	0.21835	-1.95861	-2.56864	-1.79588	-1.35853	-0.69229	-0.7716	-0.65209	-0.12407	-0.0041	-0.41499	-0.78252	-1.65758	-1.0575	-0.34659	-0.25893	-0.44213	-0.83033	1.61081	1.4118	1.04194	2.78342	1.33421	1.41712	1.6003	1.48805	1.4501	1.33364	1.2599	1.18048	1.00165	0.90244	0.85402	0.70144	0.61203	0.56512	0.41017	0.29109	0.26041
1.06556	10.21	1	1.32469	-0.33705	1.91487	0.68578	0.01607	-1.16877	0.18749	0.43095	0.21211	-1.40894	-1.5544	-0.96577	-0.57251	-0.30795	-0.4583	-0.51841	-0.05488	0.06375	-0.33283	-0.70952	-1.68403	-1.25964	-0.52433	-0.1986	-0.35076	-0.78094	1.65156	1.41189	1.03155	2.70977	1.32183	1.41366	1.60967	1.52173	1.50444	1.35898	1.25042	1.17256	0.98794	0.87368	0.8094	0.66096	0.54701	0.49601	0.32516	0.26098	0.19892
1.02254	10.23	1	1.18384	-0.41193	1.4456	0.62258	-0.19887	-1.77211	-0.065	0.37674	0.19293	-2.01773	-2.14267	-1.42829	-1.08672	-0.52389	-0.69637	-0.60241	-0.10869	0.01081	-0.39094	-0.77289	-1.73755	-1.22548	-0.47873	-0.25539	-0.37716	-0.7812	1.61994	1.41137	1.03429	2.7761	1.3288	1.39365	1.53344	1.42222	1.3633	1.19254	1.04825	0.9628	0.78917	0.69093	0.64998	0.48252	0.39576	0.35539	0.20071	0.15254	0.03141
0.93537	10.15	0	1.13226	-0.41364	1.233	0.63344	-0.38416	-2.72125	-0.26504	0.3852	0.23297	-2.69897	-4	-2.33724	-1.70334	-0.85263	-0.90623	-0.59602	-0.07753	0.02015	-0.40994	-0.7921	-1.73049	-1.15305	-0.39265	-0.19341	-0.37613	-0.80244	1.59936	1.41344	1.038	2.75116	1.22023	1.27685	1.44053	1.30704	1.2651	1.13868	1.10519	1.09583	0.9927	0.94295	0.92477	0.79455	0.72055	0.68403	0.54731	0.46524	0.43289
0.84956	9.82	1	1.22089	-0.40466	1.47712	0.61749	-0.12674	-1.65365	0.01783	0.34207	0.21717	-1.9393	-1.9101	-1.28067	-0.89042	-0.43016	-0.58486	-0.63171	-0.14838	-0.02669	-0.4201	-0.78888	-1.70115	-1.07936	-0.34457	-0.25485	-0.42957	-0.80855	1.62848	1.4103	1.04157	2.76322	1.14119	1.19103	1.3466	1.25255	1.25103	1.16473	1.07188	1.00414	0.8104	0.65442	0.61367	0.50402	0.40512	0.40011	0.29096	0.20299	0.12222
1.07183	10.59	0	1.27715	-0.36245	1.56937	0.61036	0.03443	-1.11351	0.11187	0.34088	0.21141	-1.35458	-1.49621	-0.93629	-0.59929	-0.34882	-0.60276	-0.61565	-0.15908	-0.02609	-0.41748	-0.79102	-1.74473	-1.29585	-0.54531	-0.22091	-0.3245	-0.74909	1.65834	1.41043	1.0299	2.7994	1.18218	1.25739	1.41366	1.30088	1.28395	1.17843	1.11027	1.0396	0.8402	0.72739	0.66656	0.50547	0.43251	0.3967	0.27217	0.17194	0.1635
1.03202	10.28	1	1.22037	-0.4221	1.58546	0.66307	-0.0533	-1.20343	0.06837	0.35336	0.29168	-1.40782	-1.63451	-1.12726	-0.81333	-0.42946	-0.53298	-0.53805	-0.09447	-0.02706	-0.45198	-0.80162	-1.61083	-0.90868	-0.21155	-0.18105	-0.41714	-0.81163	1.62862	1.41346	1.04819	2.81716	1.20763	1.26419	1.40931	1.27099	1.19728	1.06483	0.98737	0.91222	0.73984	0.63077	0.58584	0.4624	0.35411	0.33445	0.17994	0.10947	0.0657
1.00153	10.63	0	1.22011	-0.36269	1.33445	0.57038	0.08418	-0.969	0.18035	0.22477	0.23644	-1.20481	-1.36151	-0.83476	-0.48772	-0.30391	-0.50668	-0.64417	-0.26777	-0.15845	-0.54439	-0.87582	-1.66756	-1.04672	-0.35193	-0.2468	-0.41117	-0.81333	1.67323	1.41114	1.04106	2.78071	1.15302	1.23613	1.40723	1.29294	1.26516	1.16753	1.11727	1.11386	1.00524	0.90567	0.86346	0.71361	0.62128	0.56201	0.43707	0.36083	0.32565
1.05075	10.32	1	1.23679	-0.37713	1.53403	0.67348	-0.03711	-1.70996	0.20672	0.42159	0.11561	-2.07572	-1.84164	-1.16431	-0.76828	-0.24949	-0.3267	-0.46839	-0.04053	0.04238	-0.33564	-0.71715	-1.75696	-1.29671	-0.58771	-0.32294	-0.4437	-0.8242	1.62461	1.41188	1.03331	2.78712	1.36911	1.44335	1.60865	1.47158	1.36937	1.17673	1.0568	1.00884	0.83622	0.74233	0.71484	0.56788	0.53642	0.47993	0.36486	0.2925	0.26258
0.79442	10.4	0	1.20548	-0.42513	1.29447	0.60246	-0.13194	-1.70774	0.00411	0.2164	0.32143	-2.01773	-1.94692	-1.36452	-0.93667	-0.52797	-0.58453	-0.54287	-0.17653	-0.19368	-0.65053	-0.94577	-1.6216	-0.85698	-0.14104	-0.16749	-0.4747	-0.87289	1.61909	1.41547	1.05634	2.74657	1.27581	1.33133	1.48359	1.34668	1.31347	1.20663	1.13506	1.0827	0.89671	0.7821	0.72252	0.57265	0.497	0.43518	0.31276	0.21998	0.20605
0.87116	10.47	1	1.31239	-0.30412	1.88536	0.71769	-0.132	-1.59688	0.12545	0.47943	0.19778	-1.82974	-2.02687	-1.2644	-0.89517	-0.33809	-0.43938	-0.47847	-0.00476	0.10924	-0.27877	-0.65758	-1.63264	-1.15864	-0.46118	-0.23605	-0.39201	-0.78146	1.62309	1.41153	1.03599	2.80222	1.32379	1.39005	1.55278	1.42725	1.37164	1.2113	1.06526	0.94671	0.75387	0.63706	0.59712	0.42519	0.33244	0.31427	0.1179	0.01223	-0.02665
1.02214	10.61	0	1.34791	-0.31971	1.80753	0.67233	-0.28441	-1.93181	-0.05281	0.45093	0.17011	-2.13077	-2.49485	-1.57675	-1.16941	-0.53284	-0.64995	-0.56479	-0.03791	0.08835	-0.31078	-0.69854	-1.70553	-1.25649	-0.5271	-0.26833	-0.39588	-0.79561	1.61056	1.41154	1.03354	2.78978	1.23198	1.31006	1.49601	1.3995	1.36835	1.26623	1.2052	1.1726	1.00043	0.90759	0.83864	0.66745	0.55509	0.48572	0.29078	0.20049	0.17319
1.20502	10.18	1	1.36248	-0.2998	2.02407	0.68698	0.16891	-0.91435	0.32143	0.41729	0.13344	-1.14509	-1.29073	-0.77392	-0.44733	-0.18144	-0.27597	-0.39041	-0.01099	0.03076	-0.371	-0.75671	-1.82391	-1.47886	-0.83923	-0.20986	-0.32855	-0.7716	1.6541	1.4153	1.02361	2.72341	1.24838	1.3201	1.5239	1.44849	1.46265	1.29347	1.16094	1.10632	0.90322	0.76325	0.63801	0.44937	0.30051	0.22862	0.06517	-0.05387	-0.20164
1.10372	9.77	1	1.2634	-0.41953	1.71181	0.56667	-0.42102	-2.19382	-0.3223	0.32535	0.16687	-2.3279	-4	-2.04576	-1.77989	-0.79997	-0.95156	-0.7333	-0.17842	-0.03555	-0.43368	-0.81163	-1.74473	-1.22988	-0.49922	-0.29628	-0.40893	-0.803	1.60934	1.41042	1.03503	2.77283	1.27997	1.3734	1.53445	1.41257	1.37168	1.2505	1.18298	1.16732	1.01773	0.90182	0.85612	0.66932	0.58621	0.49416	0.33176	0.25285	0.18658
1.10415	10.16	1	1.2413	-0.37305	1.73159	0.63665	0.39016	-0.43688	0.42451	0.34084	0.18659	-0.6517	-0.87096	-0.40077	-0.12989	-0.07448	-0.36896	-0.56098	-0.1899	-0.03777	-0.3887	-0.7607	-1.70553	-1.18442	-0.59176	-0.15745	-0.34602	-0.78516	1.74905	1.40948	1.03413	2.75713	1.36877	1.41362	1.58952	1.46464	1.43129	1.30217	1.21174	1.14331	0.9547	0.86586	0.81608	0.6836	0.61152	0.5696	0.42636	0.3693	0.3531
1.34336	10.48	1	1.2514	-0.40549	1.78533	0.48681	0.0707	-0.92191	0.13919	0.15229	0.11972	-1.13077	-1.34103	-0.86678	-0.54212	-0.3332	-0.47302	-0.81079	-0.37417	-0.21731	-0.57659	-0.92849	-1.76447	-1.16368	-0.50404	-0.38112	-0.46852	-0.84802	1.66729	1.40865	1.03492	2.76727	1.31352	1.38292	1.5417	1.42403	1.36522	1.21767	1.11908	1.04523	0.8734	0.75967	0.70554	0.56314	0.45738	0.40654	0.26996	0.18698	0.15418
1.40271	10.48	1	1.24993	-0.39402	1.71265	0.49578	0.09008	-0.89143	0.17955	0.169	0.11807	-1.12263	-1.29499	-0.78701	-0.4734	-0.27597	-0.49444	-0.78015	-0.38616	-0.21049	-0.54439	-0.88406	-1.72354	-1.15058	-0.51727	-0.39545	-0.48413	-0.84013	1.67941	1.40831	1.03713	2.77193	1.30299	1.36651	1.52306	1.40889	1.36736	1.25025	1.16654	1.10454	0.93329	0.80245	0.72134	0.55458	0.47366	0.42207	0.30719	0.26268	0.18631
1.32128	10.67	0	1.29248	-0.35233	1.68574	0.67715	0.01749	-1.21681	0.12924	0.42103	0.25554	-1.4828	-1.55284	-0.96377	-0.6103	-0.31292	-0.60713	-0.56864	-0.07878	0.05488	-0.33875	-0.71287	-1.67366	-1.11182	-0.36593	-0.19287	-0.36261	-0.76828	1.65232	1.41021	1.03887	2.79841	1.3558	1.42207	1.57199	1.43033	1.41122	1.30724	1.25899	1.24797	1.08822	0.95847	0.83068	0.6325	0.51157	0.45376	0.28255	0.21434	0.14018
0.90391	10.48	1	1.26576	-0.36841	1.68842	0.80759	0.03771	-1.2204	0.25847	0.55478	0.29609	-1.45469	-1.5817	-0.99525	-0.66414	-0.19956	-0.36866	-0.34969	0.1049	0.17924	-0.24268	-0.61493	-1.54821	-0.88773	-0.2146	-0.20733	-0.40077	-0.77937	1.62673	1.41609	1.04606	2.83914	1.2409	1.30904	1.4624	1.32164	1.27294	1.10674	1.01842	0.95771	0.76343	0.66144	0.62094	0.53006	0.44021	0.40843	0.30999	0.19343	0.17448
1.00758	9.86	1	1.19117	-0.37586	1.55267	0.67325	-0.17548	-1.65758	0.02653	0.41027	0.25696	-1.88941	-2.19382	-1.34294	-0.93219	-0.45506	-0.60959	-0.54668	-0.07546	0.03862	-0.36071	-0.72308	-1.6038	-1.09367	-0.37459	-0.19341	-0.37387	-0.78278	1.63048	1.41203	1.03918	2.72731	1.26364	1.3416	1.49466	1.37122	1.33818	1.22509	1.15685	1.11376	0.91864	0.78927	0.68723	0.52252	0.39746	0.35751	0.22689	0.13566	0.10266
1.06488	10.25	0	1.20844	-0.39618	1.4216	0.69845	0.02073	-1.2636	0.19997	0.38854	0.28171	-1.51145	-1.59007	-1.03905	-0.67182	-0.29175	-0.38373	-0.43842	-0.0364	-0.00026	-0.42806	-0.77833	-1.62342	-0.92046	-0.22687	-0.19443	-0.42934	-0.82333	1.63005	1.41544	1.04732	2.83764	1.1592	1.24661	1.39289	1.23087	1.13988	0.9739	0.87779	0.84112	0.69558	0.60745	0.57015	0.41821	0.31992	0.28631	0.07817	0.06487	0.01541
1.16849	10.67	0	1.29907	-0.34521	1.75282	0.72323	0.03072	-1.58838	0.25785	0.46376	0.16817	-1.92445	-1.73993	-1.098	-0.73236	-0.20287	-0.28997	-0.36774	0.03671	0.07806	-0.32809	-0.7093	-1.74232	-1.21113	-0.52695	-0.26257	-0.38112	-0.78225	1.61691	1.41548	1.03179	2.85088	1.1404	1.2057	1.33873	1.19544	1.14423	1.03253	1.00337	1.05265	0.97377	0.92038	0.89946	0.75439	0.65509	0.644	0.49292	0.35645	0.30999
0.99292	9.83	1	1.25237	-0.37203	1.8014	0.67409	-0.36261	-2.36653	-0.05183	0.45527	0.14808	-2.39794	-4	-1.85699	-1.46725	-0.52607	-0.59929	-0.55362	-0.03664	0.08881	-0.29956	-0.68089	-1.66154	-1.30892	-0.63827	-0.28475	-0.38998	-0.78595	1.607	1.41138	1.0305	2.79185	1.14033	1.21041	1.38794	1.27575	1.24333	1.0935	1.01951	0.95321	0.7821	0.68532	0.65983	0.50741	0.43858	0.36975	0.25007	0.18564	0.19432
1.03703	9.88	1	1.23452	-0.33817	1.71517	0.70333	0.08828	-1.07058	0.26221	0.41069	0.23925	-1.27901	-1.4698	-0.9393	-0.54394	-0.25696	-0.3019	-0.43569	-0.02812	0.03395	-0.385	-0.75647	-1.67366	-1.13253	-0.4151	-0.17341	-0.35028	-0.79317	1.64716	1.41462	1.03368	2.71338	1.26633	1.33123	1.49369	1.3411	1.26397	1.14413	1.06836	1.06659	0.95447	0.88231	0.8208	0.65137	0.56371	0.52597	0.37282	0.29583	0.2793
1.11864	10.45	1	1.23754	-0.4147	1.6053	0.50541	-0.14345	-1.45469	-0.04716	0.17832	0.17964	-1.71444	-1.77989	-1.24033	-0.82536	-0.56623	-0.65189	-0.72816	-0.29311	-0.19997	-0.59825	-0.94654	-1.78781	-1.16622	-0.42748	-0.2763	-0.44782	-0.85171	1.63239	1.41126	1.03915	2.73723	1.29794	1.35073	1.49785	1.35931	1.32878	1.21931	1.14241	1.08428	0.9052	0.79005	0.72993	0.59199	0.52396	0.5059	0.39162	0.29189	0.25191
0.80717	10.43	0	1.21378	-0.39685	1.29226	0.5441	-0.16558	-1.67778	-0.06003	0.27777	0.15134	-1.96257	-1.99568	-1.3279	-0.94006	-0.55238	-0.69767	-0.64782	-0.20197	-0.0927	-0.48892	-0.86806	-1.83863	-1.47366	-0.66414	-0.27654	-0.36361	-0.79022	1.6296	1.41158	1.02883	2.73651	1.19467	1.2764	1.4266	1.29318	1.24865	1.14067	1.10266	1.12854	1.02904	0.98164	0.97492	0.85549	0.7873	0.72405	0.52612	0.4159	0.33356
1.17454	9.92	1	1.19173	-0.39898	1.41996	0.51463	-0.09237	-1.49621	-9e-05	0.11518	0.24349	-1.77989	-1.77211	-1.23433	-0.85636	-0.52302	-0.60206	-0.60398	-0.27173	-0.30008	-0.74715	-1.04721	-1.74715	-1.01818	-0.29456	-0.24359	-0.4477	-0.85949	1.62855	1.41474	1.04552	2.76508	1.22801	1.28977	1.45777	1.34327	1.3117	1.1922	1.10721	1.05115	0.85891	0.7413	0.70062	0.5682	0.50418	0.48055	0.35539	0.24716	0.18966
1.17115	9.85	1	1.28443	-0.34561	1.77743	0.60968	0.01	-1.24642	0.19061	0.30112	0.19148	-1.49757	-1.59688	-1.00393	-0.60871	-0.28034	-0.40671	-0.5717	-0.17483	-0.08108	-0.46471	-0.81107	-1.66555	-1.10846	-0.42527	-0.31025	-0.4389	-0.82623	1.65252	1.41175	1.03769	2.70385	1.055	1.1006	1.24773	1.09772	1.00675	0.82456	0.71628	0.68812	0.53487	0.42759	0.31806	0.1314	0.01002	-0.05387	-0.30103	-0.4318	-0.4437
0.98271	10.3	1	1.30276	-0.37202	1.7574	0.60278	-0.23218	-1.93181	-0.03962	0.32515	0.18865	-2.18709	-2.26761	-1.5376	-1.20273	-0.50293	-0.58637	-0.59877	-0.14321	-0.05463	-0.44758	-0.80883	-1.68825	-1.07212	-0.37192	-0.29243	-0.47147	-0.83893	1.61348	1.41178	1.04247	2.7554	1.29072	1.34645	1.49016	1.33085	1.27624	1.14701	1.08906	1.10551	0.99459	0.91683	0.86445	0.71441	0.63154	0.54051	0.38407	0.28147	0.25927
1.2185	10.36	0	1.22737	-0.37687	1.54158	0.53354	-0.44491	-2.35655	-0.48175	0.24834	0.23927	-2.45593	-4	-2.34679	-2.18046	-0.88807	-1.11577	-0.92812	-0.30034	-0.11036	-0.49147	-0.84588	-1.66154	-1.02365	-0.29826	-0.23815	-0.43557	-0.80688	1.61634	1.40752	1.04478	2.81185	1.31766	1.39484	1.53873	1.37014	1.30535	1.15415	1.05319	1.00253	0.84562	0.75397	0.7111	0.54061	0.48588	0.44629	0.30103	0.23609	0.18955
1.25478	10.21	1	1.33284	-0.32482	2.04999	0.64346	0.26053	-0.67799	0.36851	0.37504	0.15348	-0.90553	-1.0942	-0.57138	-0.2368	-0.10663	-0.35379	-0.60765	-0.18177	0.01195	-0.34113	-0.70996	-1.67778	-1.43063	-0.85418	-0.26233	-0.32386	-0.74982	1.72116	1.40801	1.02283	2.7711	1.23112	1.30227	1.48646	1.36078	1.32886	1.20003	1.13883	1.11458	0.97707	0.83281	0.77138	0.60025	0.50708	0.42246	0.26211	0.17124	0.04792
1.00841	10.16	0	1.2492	-0.37862	1.68753	0.66465	-0.16065	-1.59688	0.00411	0.39113	0.25268	-1.82391	-2	-1.36856	-0.95507	-0.57009	-0.62106	-0.4675	-0.03716	0.01267	-0.42946	-0.803	-1.71897	-1.15989	-0.40307	-0.16615	-0.34892	-0.79806	1.61425	1.41646	1.03679	2.7449	1.29781	1.36745	1.53017	1.39328	1.35539	1.23324	1.18096	1.18564	1.05745	0.97114	0.91795	0.75351	0.67078	0.62521	0.46311	0.40816	0.31826
0.96853	10.56	0	1.18041	-0.38982	1.36549	0.66633	-0.11566	-1.35067	0.04864	0.40956	0.21296	-1.57025	-1.78516	-1.20066	-0.91793	-0.45457	-0.6052	-0.46699	-0.03423	0.0293	-0.39201	-0.76447	-1.6925	-1.13136	-0.42771	-0.24352	-0.39686	-0.81135	1.62183	1.41562	1.03815	2.72352	1.23112	1.31652	1.47154	1.34969	1.29724	1.17485	1.13943	1.17075	1.06007	0.98603	0.92057	0.71501	0.57127	0.44568	0.2895	0.14316	0.1179
1.0229	9.97	0	1.16879	-0.39947	1.44871	0.53104	-0.3305	-1.96658	-0.21731	0.24232	0.18943	-2.18046	-2.5376	-1.7167	-1.22548	-0.76904	-0.77417	-0.75007	-0.25626	-0.12651	-0.51414	-0.87648	-1.74958	-1.22841	-0.46775	-0.23374	-0.40816	-0.82131	1.61955	1.41015	1.03717	2.80694	1.30904	1.36994	1.52367	1.39216	1.35555	1.23777	1.21989	1.22018	1.05627	0.95758	0.90143	0.74386	0.65642	0.64673	0.53607	0.46489	0.40178
1.00928	10.07	0	1.25188	-0.3544	1.70927	0.67193	-0.20273	-1.81531	0.04704	0.44361	0.13837	-2.03621	-2.22915	-1.44977	-0.9974	-0.5123	-0.51541	-0.45967	-0.00904	0.07291	-0.33724	-0.73424	-1.80967	-1.63639	-0.77006	-0.23099	-0.35962	-0.80911	1.61188	1.41488	1.0272	2.72409	1.251	1.32678	1.50226	1.40206	1.41529	1.36029	1.32369	1.2912	1.10225	0.94142	0.83372	0.66567	0.55573	0.50028	0.35218	0.26437	0.25814
0.7051	10.24	0	1.22063	-0.35974	1.57171	0.56641	-0.44225	-3	-0.42516	0.29931	0.2188	-2.92082	-4	-3.09691	-2.4318	-0.91614	-1.03012	-0.77469	-0.19294	-0.06168	-0.4756	-0.84558	-1.72584	-1.04721	-0.3174	-0.25618	-0.44406	-0.82594	1.60085	1.41043	1.04325	2.75051	1.22457	1.2987	1.44568	1.30438	1.26667	1.17533	1.19379	1.22642	1.12245	1.0256	0.98281	0.8319	0.72193	0.66186	0.48902	0.37063	0.29268
1.20894	10.67	0	1.34518	-0.29548	1.89042	0.70551	-0.05409	-1.85387	0.18988	0.45324	0.1417	-2.20066	-1.95468	-1.284	-0.92775	-0.31813	-0.34409	-0.33555	0.05227	0.06284	-0.36341	-0.75449	-1.82974	-1.39794	-0.6706	-0.25979	-0.37008	-0.80604	1.60059	1.41868	1.02866	2.70237	1.24055	1.35657	1.53857	1.43929	1.43377	1.34162	1.31095	1.32178	1.24522	1.22073	1.19957	1.00616	0.8319	0.68189	0.44345	0.26098	0.15922
0.87572	10.09	0	1.19756	-0.38208	1.38202	0.52259	-0.06936	-1.2644	-0.02498	0.22521	0.20014	-1.51145	-1.63827	-1.07936	-0.6925	-0.50794	-0.71851	-0.80911	-0.31265	-0.13277	-0.51343	-0.87943	-1.77989	-1.28567	-0.50183	-0.22629	-0.35773	-0.77676	1.65223	1.40844	1.03276	2.67403	1.26214	1.35513	1.5272	1.42667	1.42401	1.34642	1.31034	1.26474	1.08469	0.97297	0.90363	0.74896	0.67302	0.61979	0.45839	0.37536	0.379
0.47082	10.45	0	1.21827	-0.41384	1.51983	0.43383	-0.41862	-2.21467	-0.22731	0.18823	-0.03668	-2.48149	-2.46852	-1.90658	-1.33442	-0.77495	-0.6908	-0.81192	-0.30094	-0.17941	-0.55207	-0.93667	-1.97062	-1.66555	-0.94615	-0.48399	-0.51985	-0.90032	1.60683	1.41053	1.02906	2.75065	1.28676	1.37168	1.52642	1.39637	1.33385	1.20076	1.1209	1.11216	0.98257	0.93214	0.85653	0.6615	0.5374	0.43933	0.27184	0.17026	0.11171
0.82602	9.96	0	1.17464	-0.40881	1.3784	0.64912	-0.22504	-1.72354	-0.03527	0.42726	0.14697	-1.93181	-2.14267	-1.4437	-1.0511	-0.50529	-0.61511	-0.60258	-0.07043	0.06752	-0.32486	-0.71693	-1.75203	-1.33536	-0.5817	-0.2723	-0.39169	-0.79129	1.61638	1.41032	1.03151	2.74667	1.30222	1.35884	1.50145	1.35227	1.31352	1.18543	1.12424	1.12841	1.02089	0.96221	0.94248	0.78854	0.72661	0.67078	0.53511	0.40165	0.32271
1.18337	9.84	0	1.30125	-0.33375	1.71181	0.62672	-0.16756	-1.84771	0.07412	0.39081	0.07155	-2.14267	-2.05061	-1.38091	-0.96537	-0.44261	-0.46319	-0.48598	-0.05483	0.01452	-0.38626	-0.7812	-1.87615	-1.60206	-0.80743	-0.33273	-0.42412	-0.84345	1.61147	1.41429	1.02848	2.75169	1.34752	1.4236	1.58998	1.48882	1.45557	1.34025	1.26149	1.2485	1.10486	0.97499	0.92453	0.79172	0.69188	0.63778	0.49733	0.41775	0.3508
1.11284	10.37	0	1.22479	-0.38138	1.51455	0.59667	-0.14886	-1.34008	-0.02586	0.35097	0.16164	-1.56703	-1.74473	-1.19111	-0.80272	-0.53506	-0.67675	-0.67531	-0.15496	-0.00806	-0.40154	-0.78648	-1.77469	-1.30277	-0.53136	-0.2572	-0.40539	-0.81673	1.63438	1.41025	1.03408	2.79229	1.35025	1.4198	1.56756	1.44878	1.40013	1.29457	1.26745	1.30744	1.23709	1.19087	1.14331	0.94307	0.839	0.7691	0.59397	0.4624	0.39295
1.20186	10.37	0	1.2188	-0.39763	1.52114	0.59594	-0.27311	-1.79588	-0.19253	0.32311	0.23093	-2.00436	-2.17393	-1.61798	-1.17783	-0.70752	-0.80967	-0.6968	-0.15845	-0.04101	-0.45432	-0.82565	-1.72354	-1.06753	-0.32121	-0.21332	-0.43121	-0.8315	1.61229	1.411	1.0431	2.78382	1.38372	1.44901	1.61569	1.48785	1.45906	1.3645	1.32319	1.30404	1.16748	1.055	0.99012	0.87102	0.78116	0.74189	0.60296	0.47186	0.42279
0.76944	10.54	0	1.21431	-0.38282	1.49276	0.52307	-0.36562	-2.05061	-0.1988	0.26368	0.10264	-2.24412	-2.65758	-1.87289	-1.3054	-0.84649	-0.74934	-0.64283	-0.18349	-0.1107	-0.52607	-0.90658	-1.87615	-1.55129	-0.7665	-0.31292	-0.41263	-0.85387	1.60726	1.41382	1.02882	2.81509	1.34453	1.42285	1.58779	1.46595	1.42215	1.30515	1.2547	1.27295	1.17733	1.12073	1.09192	0.94554	0.86176	0.81939	0.67517	0.58947	0.57015
1.20449	9.89	0	1.32305	-0.30797	1.81558	0.62684	0.09304	-1.15058	0.24361	0.38833	0.09001	-1.42713	-1.43771	-0.86678	-0.47392	-0.20419	-0.41454	-0.58369	-0.11731	0.02739	-0.35223	-0.74328	-1.85387	-1.59346	-0.81446	-0.36482	-0.38521	-0.79022	1.66377	1.40985	1.02413	2.83242	1.30433	1.34449	1.43866	1.24873	1.16279	1.01123	0.87849	0.80212	0.60592	0.49535	0.50126	0.36886	0.29426	0.25871	0.12726	0.01624	-0.02996
1.43236	9.97	1	1.40175	-0.27687	2.07445	0.74776	-0.00218	-1.1945	0.22363	0.5486	0.06524	-1.41005	-1.59346	-1.01502	-0.72886	-0.2212	-0.36221	-0.4217	0.06926	0.18216	-0.20579	-0.60642	-1.73755	-1.45223	-0.86519	-0.36181	-0.3886	-0.77057	1.62548	1.41216	1.02455	2.76279	1.24369	1.3077	1.4402	1.29405	1.21836	1.08678	1.00289	0.92045	0.66163	0.49962	0.3862	0.2067	0.12338	0.13186	0.05709	-0.01687	-0.17609
1.53586	10.2	1	1.43217	-0.28294	2.00988	0.63768	-0.32248	-2.14267	-0.11543	0.4134	0.15473	-2.34679	-2.67778	-1.7122	-1.23958	-0.62397	-0.70334	-0.6005	-0.07237	0.05181	-0.35047	-0.74088	-1.76195	-1.33255	-0.56783	-0.2664	-0.39686	-0.80576	1.60806	1.41162	1.03255	2.7768	1.35902	1.40719	1.54766	1.40868	1.36553	1.25842	1.20785	1.18906	1.05844	0.94601	0.87959	0.69731	0.5414	0.45665	0.24481	0.13793	0.029
0.70597	10.13	1	1.21932	-0.40816	1.59106	0.55945	-0.33771	-2.10791	-0.11657	0.27441	0.15882	-2.33724	-2.52288	-1.76195	-1.22257	-0.66555	-0.6293	-0.65287	-0.19084	-0.10325	-0.49922	-0.86012	-1.74232	-1.15989	-0.43569	-0.29192	-0.48838	-0.87648	1.61025	1.41207	1.04093	2.73704	1.3919	1.42325	1.58374	1.45727	1.43711	1.33907	1.27206	1.22795	1.07372	0.95447	0.88163	0.69586	0.59712	0.53209	0.36975	0.28791	0.22371
1.51473	9.82	1	1.44886	-0.20907	2.0799	0.71882	0.4763	-0.39577	0.5632	0.46061	0.07284	-0.60713	-0.82275	-0.34199	-0.04532	0.08782	-0.11987	-0.47756	-0.07655	0.09262	-0.24276	-0.63414	-1.71444	-1.63264	-1.52724	-0.21581	-0.32689	-0.7592	1.77012	1.40663	1.01914	2.77355	1.16464	1.24995	1.41652	1.30897	1.29609	1.20419	1.19445	1.19964	1.071	0.93916	0.811	0.57815	0.39462	0.29003	0.08856	-0.12632	-0.23943
1.05224	10.05	0	1.28126	-0.3039	1.69897	0.61216	-0.08397	-1.31695	0.04786	0.35528	0.1433	-1.53313	-1.70334	-1.18442	-0.86806	-0.49214	-0.56607	-0.48519	-0.06982	-0.02576	-0.45087	-0.84134	-1.86328	-1.4045	-0.63116	-0.27311	-0.39244	-0.83833	1.62101	1.41584	1.03126	2.81957	1.19193	1.25337	1.38786	1.26098	1.192	1.07529	1.0036	0.92783	0.69814	0.51977	0.45882	0.35172	0.25239	0.23649	0.13566	0	0.01022
1.02997	9.93	0	1.24378	-0.37261	1.54282	0.58478	-0.08518	-1.21113	-0.01211	0.28879	0.23371	-1.41454	-1.64397	-1.14146	-0.73969	-0.5544	-0.63771	-0.69573	-0.19764	-0.07386	-0.48718	-0.85387	-1.71897	-1.13253	-0.38521	-0.18863	-0.38279	-0.80967	1.63963	1.41093	1.0374	2.75962	1.25922	1.33603	1.48916	1.36366	1.30734	1.16244	1.1064	1.06276	0.91895	0.8372	0.80956	0.69335	0.60618	0.58546	0.46877	0.32123	0.32467
0.93686	10.14	0	1.15685	-0.42178	1.27875	0.71558	-0.15933	-1.69037	-0.00524	0.44671	0.32834	-1.9393	-2.03621	-1.34969	-0.94731	-0.4383	-0.66615	-0.59244	-0.04963	0.08243	-0.32477	-0.68719	-1.5544	-0.86582	-0.14618	-0.15808	-0.42262	-0.78861	1.62305	1.41005	1.05293	2.74827	1.20625	1.28502	1.43381	1.2812	1.20868	1.07789	1.01254	1.00371	0.87285	0.78124	0.74355	0.60077	0.57978	0.55688	0.52474	0.46666	0.45557
1.3297	10.44	1	1.1959	-0.41526	1.4183	0.66807	0.23307	-0.88273	0.32615	0.27152	0.36348	-1.12148	-1.22475	-0.71647	-0.34046	-0.132	-0.344	-0.55346	-0.17438	-0.11532	-0.55238	-0.85574	-1.55909	-0.77806	-0.0837	-0.17529	-0.4217	-0.80883	1.68561	1.41233	1.05407	2.78511	1.23257	1.3076	1.43786	1.28961	1.24949	1.12104	1.04894	1.01324	0.85402	0.69876	0.64696	0.50805	0.37588	0.33817	0.11711	0.06606	-0.03107
1.65739	9.98	1	1.35005	-0.28891	2.1486	0.56224	0.37543	-0.46725	0.4209	0.22303	0.09503	-0.6558	-0.93293	-0.48812	-0.18389	-0.07402	-0.15864	-0.88306	-0.39287	-0.12251	-0.43203	-0.81304	-1.6968	-1.35655	-0.85981	-0.2876	-0.35125	-0.78622	1.74161	1.4023	1.01955	2.73699	1.20535	1.28727	1.44315	1.29136	1.1997	0.97892	0.7785	0.64157	0.42829	0.35264	0.30361	0.17678	0.11235	0.0589	-0.06937	-0.14468	-0.25403
0.76341	9.85	0	1.20817	-0.39943	1.45484	0.61479	0.34404	-0.65326	0.40192	0.18381	0.30572	-0.88941	-1.02365	-0.53596	-0.21396	-0.10215	-0.32753	-0.41919	-0.17607	-0.24474	-0.71965	-1.01863	-1.74958	-0.99097	-0.29542	-0.12901	-0.31903	-0.78888	1.71026	1.4177	1.04008	2.77887	1.14136	1.22308	1.39678	1.24722	1.18877	1.04889	0.98913	0.98603	0.88492	0.82173	0.80862	0.69069	0.62354	0.64755	0.54784	0.49984	0.52179
1.04738	9.73	0	1.21272	-0.38413	1.52504	0.53026	-0.20301	-1.7122	-0.125	0.27279	0.13296	-1.98297	-1.98716	-1.40561	-0.99012	-0.6347	-0.7592	-0.694	-0.20628	-0.09055	-0.49757	-0.88639	-1.8962	-1.44733	-0.6319	-0.29999	-0.38945	-0.81248	1.62195	1.41149	1.02983	2.69881	1.28122	1.34521	1.49039	1.33311	1.25954	1.10871	1.02758	0.9849	0.84956	0.76051	0.74473	0.59261	0.54682	0.49562	0.33412	0.31234	0.21307
1.34461	9.92	1	1.37512	-0.27977	2.07151	0.71962	0.10333	-0.91293	0.26219	0.50908	0.13078	-1.13966	-1.32606	-0.77937	-0.43878	-0.20018	-0.42493	-0.54031	-0.01637	0.15253	-0.22504	-0.61744	-1.69037	-1.42597	-0.77057	-0.2845	-0.35734	-0.76372	1.67178	1.40888	1.0251	2.80199	1.29901	1.35365	1.46627	1.26812	1.164	0.99865	0.91179	0.88353	0.72291	0.64157	0.58465	0.44419	0.37892	0.36753	0.26605	0.14391	0.09691
0.62041	10.11	0	1.19535	-0.387	1.48001	0.61521	-0.27663	-1.92445	-0.15298	0.34343	0.22536	-2.14267	-2.27572	-1.68194	-1.32698	-0.68424	-0.74618	-0.5822	-0.10624	-0.02942	-0.4583	-0.8315	-1.73755	-1.08197	-0.34659	-0.22834	-0.41184	-0.81987	1.60381	1.41364	1.04119	2.82536	1.23063	1.28465	1.4314	1.31125	1.28748	1.19938	1.14613	1.14988	1.00961	0.92514	0.86937	0.72193	0.63443	0.5668	0.40735	0.31926	0.24657
0.80327	9.85	1	1.16702	-0.38447	1.55509	0.57043	-0.07335	-1.57187	-0.07201	0.21245	0.32185	-1.88273	-1.81248	-1.22694	-0.8874	-0.49147	-0.78995	-0.70027	-0.25814	-0.16883	-0.58922	-0.91578	-1.66354	-0.92227	-0.18729	-0.17574	-0.37417	-0.76904	1.6354	1.41057	1.04821	2.83461	1.17561	1.25608	1.40564	1.25225	1.18256	1.02995	0.94544	0.92226	0.81569	0.71016	0.6244	0.42005	0.28318	0.18877	0.01072	-0.10605	-0.17249
0.71192	10.12	1	1.20817	-0.38917	1.58995	0.6071	-0.26696	-1.86646	-0.14182	0.31374	0.24797	-2.10237	-2.19382	-1.62525	-1.1986	-0.66434	-0.71806	-0.63209	-0.14515	-0.05973	-0.48149	-0.84164	-1.69465	-0.99568	-0.26857	-0.21417	-0.44672	-0.83893	1.60805	1.41239	1.04648	2.80892	1.26126	1.32916	1.48018	1.34589	1.29441	1.15534	1.08176	1.055	0.88474	0.79522	0.74893	0.62053	0.53812	0.49501	0.3737	0.30309	0.30973
0.84676	10.14	0	1.19562	-0.39718	1.49969	0.59397	-0.39881	-2.58503	-0.20301	0.38077	0.11247	-2.65758	-4	-1.96257	-1.58336	-0.66555	-0.79183	-0.68048	-0.1286	0.02177	-0.36603	-0.75647	-1.76955	-1.3947	-0.64705	-0.33536	-0.42147	-0.8122	1.6104	1.41009	1.03126	2.6713	1.23287	1.31442	1.47819	1.37265	1.34172	1.22629	1.16457	1.14856	1.00779	0.91179	0.87299	0.72252	0.59186	0.5414	0.36975	0.28309	0.18833
0.71735	10.27	0	1.14737	-0.39385	1.47422	0.6533	-0.04692	-1.65169	0.07864	0.38144	0.23812	-2.01323	-1.77728	-1.18111	-0.80715	-0.36041	-0.56607	-0.537	-0.07676	0.00856	-0.40594	-0.78278	-1.74715	-1.06803	-0.31849	-0.2359	-0.4022	-0.7929	1.6252	1.41237	1.04145	2.77424	1.30134	1.35689	1.49475	1.32123	1.23673	1.09275	1.02227	1.00093	0.86993	0.77556	0.68702	0.49435	0.41098	0.37326	0.24185	0.12338	0.04607
0.96838	10.48	0	1.26435	-0.40228	1.58546	0.65691	-0.0805	-1.5986	0.07784	0.39284	0.21394	-1.89279	-1.8041	-1.21325	-0.86233	-0.35724	-0.52172	-0.55362	-0.08139	0.02222	-0.37841	-0.75572	-1.7122	-1.03905	-0.31131	-0.2786	-0.44855	-0.81276	1.62383	1.41131	1.04344	2.67399	1.0409	1.10252	1.25306	1.07918	1.04565	0.88883	0.79122	0.72428	0.51576	0.35379	0.29922	0.15382	0.04954	0.02462	-0.09018	-0.17609	-0.20702
0.56969	10.4	0	1.20303	-0.38963	1.51322	0.63657	-0.2648	-1.98297	-0.11486	0.37878	0.24027	-2.22185	-2.42022	-1.57512	-1.14874	-0.57725	-0.72955	-0.65384	-0.12297	0.01561	-0.38132	-0.75301	-1.66154	-1.07366	-0.33339	-0.21204	-0.40616	-0.79534	1.61868	1.40996	1.04192	2.78492	1.27717	1.34877	1.51958	1.38116	1.33027	1.1892	1.11482	1.10119	0.97181	0.89553	0.85575	0.72913	0.6458	0.66388	0.50997	0.41258	0.39504
1.04202	10.42	0	1.2079	-0.36301	1.5611	0.63616	-0.15323	-1.75449	0.02971	0.36951	0.19518	-2.03152	-2.02687	-1.36351	-0.91542	-0.48545	-0.52506	-0.5558	-0.09119	-0.00235	-0.40682	-0.78569	-1.76195	-1.25649	-0.49744	-0.20964	-0.37325	-0.80024	1.61701	1.41236	1.03361	2.80776	1.09083	1.16499	1.32089	1.18739	1.12765	0.99417	0.9167	0.87506	0.7035	0.60745	0.55544	0.41298	0.34007	0.27438	0.04977	-0.1181	-0.22531
1.08607	10.36	0	1.18865	-0.35761	1.62221	0.71363	0.0125	-1.17587	0.1412	0.47521	0.24497	-1.41567	-1.54975	-0.9784	-0.63827	-0.32587	-0.57365	-0.49634	-0.00806	0.11136	-0.29705	-0.68445	-1.69465	-1.17718	-0.42597	-0.19416	-0.33003	-0.75178	1.64468	1.41223	1.03405	2.8028	1.33104	1.35223	1.47757	1.28993	1.17987	1.01213	0.90618	0.8619	0.73602	0.64952	0.64345	0.49236	0.39587	0.39169	0.26885	0.15054	0.12649
1.10592	10.36	0	1.34869	-0.32641	1.82217	0.66724	0.52768	-0.34419	0.58588	0.41422	0.07306	-0.57561	-0.74256	-0.24895	0.07449	0.12235	-0.24634	-0.6484	-0.19743	0.06153	-0.27384	-0.65502	-1.79317	-1.82681	-4	-0.30839	-0.28609	-0.74304	1.80492	1.40454	1.00957	2.81928	1.24522	1.31866	1.49293	1.34158	1.23787	1.04017	0.90089	0.79156	0.62595	0.51442	0.45083	0.31677	0.2067	0.15922	-0.02665	-0.12494	-0.19511
1.06294	10.14	1	1.22324	-0.36396	1.88081	0.67632	-0.16071	-1.30364	-0.03896	0.48945	0.13065	-1.48678	-1.7986	-1.22113	-0.93817	-0.43878	-0.72377	-0.68634	-0.0509	0.14373	-0.24336	-0.64589	-1.7167	-1.34582	-0.62397	-0.33602	-0.36886	-0.74885	1.63112	1.40733	1.02739	2.7624	1.12656	1.17809	1.31752	1.16442	1.11331	0.96367	0.87049	0.83885	0.70737	0.61329	0.5892	0.42713	0.35172	0.32123	0.18966	0.07832	0.01022
1.22864	10.2	1	1.23779	-0.41056	1.65128	0.63619	0.0642	-1.30627	0.22404	0.31758	0.22724	-1.61261	-1.52578	-0.96497	-0.57349	-0.23188	-0.37768	-0.52317	-0.13194	-0.06875	-0.46623	-0.8193	-1.70996	-1.00087	-0.2805	-0.264	-0.47547	-0.84466	1.64627	1.41226	1.04592	2.8223	1.1982	1.26974	1.434	1.30576	1.25406	1.1194	1.04848	0.97946	0.78312	0.69461	0.6235	0.49303	0.45376	0.4279	0.30206	0.24481	0.21244
0.84934	9.73	1	1.23654	-0.3853	1.74663	0.61973	-0.0836	-1.41794	0.0197	0.37513	0.19156	-1.67572	-1.767	-1.14691	-0.82362	-0.3974	-0.68973	-0.62599	-0.12942	0.0122	-0.383	-0.76246	-1.72584	-1.20831	-0.48228	-0.30155	-0.36947	-0.76095	1.63842	1.41033	1.03284	2.81509	1.13883	1.18415	1.3001	1.12772	1.02501	0.81387	0.68403	0.62103	0.49036	0.44642	0.38107	0.22247	0.12261	0.03572	-0.1181	-0.22358	-0.25589
1.32296	10.66	1	1.2408	-0.38478	1.7007	0.70088	-0.30848	-2.08092	-0.07935	0.44922	0.27344	-2.25181	-2.69897	-1.69897	-1.22841	-0.54852	-0.67244	-0.5867	-0.04268	0.08568	-0.32012	-0.69058	-1.59007	-0.94885	-0.23099	-0.19846	-0.44334	-0.81333	1.60915	1.41091	1.04846	2.79921	1.10636	1.14406	1.28229	1.13176	1.07372	0.90997	0.8463	0.83198	0.71157	0.60656	0.52576	0.43136	0.31117	0.25123	0.12039	0.03587	-0.02355
0.8532	10.34	0	1.20763	-0.372	1.52244	0.60864	-0.1069	-1.8962	0.03242	0.35007	0.1433	-2.27572	-1.94692	-1.3439	-1.0048	-0.42817	-0.51899	-0.53477	-0.09485	-0.0254	-0.43262	-0.82536	-1.88606	-1.34103	-0.57626	-0.29056	-0.37561	-0.78463	1.61062	1.41274	1.03027	2.80339	1.19319	1.26985	1.41763	1.25779	1.16421	0.9973	0.93257	0.91595	0.79322	0.72349	0.70798	0.61101	0.54584	0.49535	0.28362	0.17609	0.10185
1.07044	9.74	0	1.21085	-0.37519	1.64444	0.58249	0.16248	-0.92592	0.27163	0.30183	0.13862	-1.1831	-1.26043	-0.73049	-0.33961	-0.19206	-0.44358	-0.68403	-0.22541	-0.05507	-0.43902	-0.81135	-1.80967	-1.33442	-0.61907	-0.34142	-0.39094	-0.80052	1.68758	1.40938	1.02758	2.79423	1.28849	1.34472	1.49578	1.35149	1.27805	1.15254	1.09536	1.07838	0.97184	0.91791	0.89472	0.79259	0.69241	0.66849	0.54887	0.46073	0.43136
0.78774	9.9	0	1.22737	-0.36961	1.41497	0.56731	-0.25861	-1.87289	-0.20176	0.33692	0.14956	-2.13668	-2.16749	-1.52288	-1.12378	-0.6517	-0.85263	-0.75548	-0.17809	-0.01552	-0.41218	-0.80604	-1.83565	-1.37675	-0.58286	-0.28366	-0.37325	-0.77859	1.61827	1.40916	1.02992	2.84716	1.19905	1.25268	1.39374	1.23263	1.14115	0.94118	0.77815	0.70838	0.57348	0.48801	0.50901	0.39753	0.34803	0.34617	0.26324	0.22801	0.18089
0.91356	10.19	0	1.32015	-0.27176	1.8739	0.71975	-0.0534	-1.44855	0.1543	0.52626	0.11025	-1.69897	-1.80134	-1.10073	-0.76751	-0.24626	-0.47677	-0.53566	0.00436	0.17011	-0.20677	-0.6045	-1.70774	-1.49894	-0.80438	-0.35301	-0.34814	-0.72769	1.63775	1.40823	1.02307	2.82091	1.19648	1.23794	1.40675	1.2974	1.26413	1.12153	1.00378	0.92729	0.74657	0.66667	0.5831	0.51133	0.37718	0.39358	0.16386	0.11533	0.00181
0.75932	10.3	0	1.17406	-0.38694	1.51322	0.64953	-0.11481	-1.45967	0.05622	0.35382	0.24155	-1.69465	-1.82681	-1.2644	-0.9201	-0.47186	-0.53387	-0.46865	-0.06319	-0.03503	-0.47289	-0.83091	-1.6925	-1.03152	-0.3291	-0.22417	-0.41308	-0.82944	1.61459	1.41636	1.04209	2.58122	1.14845	1.19717	1.34863	1.22617	1.17742	1.08858	1.08843	1.1298	1.04402	1.00432	0.93993	0.75077	0.64755	0.65721	0.542	0.52558	0.57307
1.33498	10.42	1	1.16077	-0.39068	1.54158	0.55046	-0.21774	-1.5391	-0.11233	0.30488	0.13615	-1.77728	-1.91721	-1.33724	-0.89757	-0.61672	-0.75105	-0.76879	-0.21275	-0.04949	-0.44129	-0.82652	-1.81531	-1.37366	-0.59227	-0.298	-0.40927	-0.81787	1.62908	1.40951	1.03147	2.82549	1.33931	1.42313	1.5511	1.36638	1.27217	1.08227	0.96692	0.8877	0.75369	0.63033	0.60745	0.45593	0.3662	0.33817	0.20926	0.09359	0.10021
1.36117	10.03	0	1.19061	-0.44625	1.36361	0.58519	-0.00754	-1.59517	0.09072	0.17984	0.29925	-1.97469	-1.66756	-1.16304	-0.82391	-0.32431	-0.47431	-0.60783	-0.22922	-0.22739	-0.65659	-0.95742	-1.66154	-0.78622	-0.08529	-0.26978	-0.54546	-0.8548	1.62238	1.41215	1.05991	2.75447	1.33959	1.39955	1.54628	1.38116	1.29025	1.10648	1.01713	0.97412	0.83357	0.75205	0.72036	0.58734	0.49765	0.4624	0.34101	0.23589	0.23888
1.48383	10.1	1	1.17667	-0.47712	1.47276	0.60374	-0.20301	-1.97062	0.0089	0.31105	0.18653	-2.27572	-2.16749	-1.50031	-1.00789	-0.51956	-0.49839	-0.5761	-0.13847	-0.06966	-0.46916	-0.83327	-1.74232	-1.14509	-0.40882	-0.24026	-0.45186	-0.85511	1.6124	1.41252	1.04053	2.82469	1.24404	1.29958	1.43896	1.29067	1.20753	1.02129	0.92144	0.87271	0.73734	0.66141	0.6158	0.48021	0.36886	0.33722	0.13642	0.05527	-0.03218
1.43074	9.93	1	1.3948	-0.29094	2.07664	0.56268	-0.08439	-1.30715	0.09307	0.30619	0.06896	-1.54516	-1.67366	-1.1107	-0.71422	-0.42493	-0.48214	-0.60765	-0.17724	-0.06379	-0.44322	-0.82974	-1.86646	-1.64207	-0.83298	-0.32836	-0.42216	-0.84013	1.63945	1.41145	1.02808	2.81877	1.11987	1.18381	1.32049	1.16584	1.09284	0.94962	0.88703	0.88515	0.77798	0.67078	0.59712	0.36664	0.23045	0.20605	0.00514	-0.06695	-0.1935
1.06777	10.55	1	1.4079	-0.29812	2.05843	0.56062	-0.20273	-1.61083	-0.08874	0.29813	0.15524	-1.87615	-1.90309	-1.34969	-0.93479	-0.55471	-0.69315	-0.75399	-0.20705	-0.06243	-0.45395	-0.82944	-1.78252	-1.17328	-0.44045	-0.30434	-0.45606	-0.83268	1.6223	1.40949	1.038	2.78302	1.31662	1.40062	1.57719	1.39014	1.26762	1.06204	0.90836	0.81259	0.65021	0.51789	0.45593	0.31975	0.20541	0.17054	0.04045	-0.1127	-0.16688
0.74548	10.58	1	1.2003	-0.47243	1.51322	0.74315	-0.18079	-1.9431	0.03635	0.49484	0.28174	-2.16115	-2.27572	-1.4908	-1.15366	-0.4159	-0.54944	-0.47006	0.02825	0.12516	-0.2887	-0.66494	-1.5986	-0.95156	-0.24071	-0.18263	-0.40088	-0.78199	1.60471	1.41291	1.04588	2.80146	1.31637	1.37978	1.50001	1.33157	1.25751	1.09873	1.00911	0.98227	0.82235	0.68787	0.62448	0.47366	0.35126	0.34289	0.17884	0.13415	0.07398
0.86054	10.11	1	1.20656	-0.42119	1.44405	0.58222	-0.35922	-2.48149	-0.28383	0.25885	0.28576	-2.65758	-3	-2.1549	-1.68194	-0.7765	-0.83033	-0.72862	-0.2151	-0.11753	-0.53062	-0.86742	-1.63451	-0.90483	-0.18816	-0.19429	-0.46382	-0.83446	1.6055	1.41076	1.05234	2.81418	1.23493	1.29173	1.45131	1.28265	1.21136	1.057	0.96142	0.8971	0.71878	0.58412	0.55659	0.40369	0.33148	0.2793	0.18157	0.07485	0.04607
0.67121	9.92	1	1.19033	-0.43437	1.43136	0.58074	-0.0041	-1.10958	0.0607	0.30062	0.20594	-1.33724	-1.50585	-0.97881	-0.6306	-0.42182	-0.61889	-0.7073	-0.21731	-0.05963	-0.44684	-0.82246	-1.75696	-1.23359	-0.47444	-0.21753	-0.35665	-0.77392	1.65509	1.40913	1.03347	2.76014	1.33258	1.40434	1.55711	1.39203	1.3117	1.13323	1.04083	1.00227	0.84525	0.717	0.68532	0.52904	0.44716	0.43556	0.30463	0.18966	0.14687
1.11603	9.91	1	1.24944	-0.3827	1.76716	0.60103	-0.04053	-1.3098	0.1365	0.33566	0.14323	-1.57025	-1.64782	-1.04721	-0.63676	-0.32929	-0.47847	-0.64975	-0.17836	-0.02965	-0.40263	-0.77366	-1.73049	-1.27246	-0.54975	-0.31921	-0.43016	-0.81873	1.65014	1.40949	1.03346	2.73977	1.23637	1.30155	1.43726	1.29294	1.2216	1.08296	0.9873	0.93809	0.80763	0.70757	0.65229	0.48835	0.37588	0.33292	0.14613	0.04607	0.01823
1.0669	10.49	1	1.16938	-0.43223	1.49831	0.60042	-0.10095	-1.41454	0.05979	0.33361	0.16708	-1.66154	-1.75449	-1.16877	-0.76574	-0.40362	-0.53745	-0.66817	-0.17315	-0.03152	-0.41195	-0.78383	-1.72125	-1.16685	-0.43938	-0.29175	-0.45137	-0.82974	1.63721	1.40948	1.03821	2.82321	1.11624	1.14907	1.27007	1.12245	1.05799	0.91958	0.85474	0.81782	0.7037	0.56286	0.46559	0.27328	0.14316	0.08856	-0.05505	-0.08922	-0.13329
1.10853	9.95	0	1.18213	-0.45476	1.29666	0.59784	-0.34189	-2.34679	-0.16679	0.34741	0.17872	-2.50864	-3.09691	-1.85387	-1.39041	-0.64975	-0.70049	-0.69358	-0.15664	-0.01552	-0.4022	-0.78068	-1.72354	-1.19382	-0.45137	-0.255	-0.4209	-0.81192	1.61134	1.40954	1.03748	2.8344	1.27101	1.37619	1.52956	1.37848	1.30155	1.12995	1.06097	1.05115	0.96255	0.87354	0.85546	0.69377	0.57127	0.52195	0.26885	0.14242	0.06517
1.0709	10.38	1	1.34869	-0.3041	2.03141	0.6153	-0.18085	-1.87289	-0.00205	0.3427	0.20178	-2.19382	-2.06048	-1.39254	-0.96178	-0.45544	-0.56162	-0.65463	-0.15441	-0.026	-0.40838	-0.77754	-1.69897	-1.07212	-0.33696	-0.26074	-0.4716	-0.83476	1.6226	1.40942	1.04401	2.92275	1.25216	1.32404	1.47453	1.3078	1.22352	1.04931	0.97805	0.91595	0.74874	0.60489	0.52101	0.35218	0.28038	0.26211	0.13566	0.09525	0.03093
0.86646	10.6	0	1.26881	-0.35842	1.59879	0.75402	-0.06379	-1.46218	0.12998	0.53268	0.23621	-1.70115	-1.84164	-1.15366	-0.81616	-0.3184	-0.52273	-0.44879	0.04782	0.16867	-0.23329	-0.62379	-1.65169	-1.18843	-0.44648	-0.19125	-0.33068	-0.74112	1.62844	1.41208	1.03343	2.74445	1.30622	1.37151	1.51464	1.39661	1.34868	1.22721	1.15843	1.11916	0.94319	0.8399	0.76592	0.60412	0.52195	0.44568	0.33388	0.23106	0.22123
1.31246	10.09	1	1.35889	-0.28503	2.04727	0.6844	0.1051	-1.08407	0.2824	0.41574	0.1502	-1.3279	-1.41794	-0.88273	-0.53106	-0.21832	-0.31777	-0.39373	-0.0086	0.02898	-0.38059	-0.76346	-1.80134	-1.30892	-0.58855	-0.2579	-0.40627	-0.83983	1.64455	1.41615	1.03242	2.86108	1.19146	1.24592	1.39765	1.25245	1.18021	1.02217	0.92686	0.87781	0.7	0.57733	0.50483	0.33292	0.29687	0.22617	0.1288	-0.06334	-0.08669
1.01148	10.04	1	1.25237	-0.36368	1.67302	0.71988	0.03222	-1.27819	0.2223	0.47349	0.20699	-1.5391	-1.5784	-0.98928	-0.59227	-0.24177	-0.38458	-0.49187	-0.01162	0.10911	-0.28617	-0.67203	-1.69897	-1.16685	-0.43098	-0.22937	-0.37789	-0.77989	1.64216	1.41104	1.03467	2.80712	1.39864	1.48643	1.56292	1.36155	1.2912	1.13687	1.01254	0.93606	0.7705	0.671	0.62497	0.50321	0.41577	0.45629	0.34756	0.29792	0.28684
1.35057	10.43	1	1.36173	-0.3202	2.05115	0.69917	0.04485	-1.06651	0.19407	0.48685	0.14687	-1.2993	-1.45593	-0.89177	-0.55114	-0.24573	-0.50307	-0.55925	-0.0317	0.12982	-0.25383	-0.64589	-1.70996	-1.34582	-0.63489	-0.29388	-0.37335	-0.76853	1.65821	1.40928	1.02863	2.77142	1.23769	1.31367	1.47171	1.33287	1.29572	1.19623	1.1541	1.12362	0.90772	0.71996	0.62325	0.44679	0.35034	0.37457	0.22801	0.14687	0.12494
0.99484	9.94	0	1.21272	-0.37639	1.31387	0.63933	-0.20908	-1.50446	-0.11098	0.37983	0.24601	-1.70996	-1.97062	-1.383	-1.06702	-0.59261	-0.77521	-0.62875	-0.10624	0.01469	-0.39588	-0.76777	-1.67162	-1.0575	-0.33432	-0.20572	-0.39019	-0.79048	1.61905	1.41134	1.04097	2.86681	1.17884	1.27482	1.45124	1.3394	1.2932	1.15887	1.03828	0.90708	0.71321	0.60771	0.56904	0.42168	0.33484	0.25355	0.11948	-0.04461	-0.01153
1.03423	10.67	1	1.19728	-0.39106	1.49554	0.74281	0.29387	-0.80465	0.44689	0.45071	0.23671	-1.05651	-1.14752	-0.60625	-0.25282	-0.01332	-0.22578	-0.36927	0.00056	0.06614	-0.33668	-0.6968	-1.64782	-1.0752	-0.4262	-0.24611	-0.35096	-0.76372	1.69588	1.41492	1.03285	2.80414	1.33841	1.38803	1.51603	1.37601	1.31502	1.18116	1.08915	1.07048	0.91204	0.80795	0.72232	0.53481	0.41617	0.3508	0.2454	0.11155	0.0696
0.96082	10.12	1	1.26316	-0.35713	1.91908	0.70283	-0.22966	-1.79049	-0.02264	0.46005	0.2461	-1.98297	-2.42022	-1.51145	-1.24795	-0.48585	-0.64206	-0.50196	-0.01189	0.08902	-0.31994	-0.69422	-1.6216	-1.06651	-0.36866	-0.21552	-0.37253	-0.77134	1.61042	1.41304	1.03874	2.76654	1.10664	1.18069	1.33402	1.19761	1.18225	1.08407	1.04045	1.05189	0.93797	0.82561	0.70939	0.48768	0.35539	0.24832	0.08602	-0.01259	-0.00311
0.77504	10.37	0	1.26975	-0.34633	1.58546	0.61556	-0.11861	-1.68825	0.09001	0.38225	0.10109	-2	-1.95078	-1.22403	-0.80576	-0.35932	-0.49798	-0.60415	-0.12575	0.01808	-0.35438	-0.74017	-1.77728	-1.52433	-0.74836	-0.34294	-0.40055	-0.79371	1.63599	1.40966	1.02793	2.84151	1.30892	1.36522	1.51845	1.39148	1.37309	1.23475	1.09947	0.97136	0.80683	0.70186	0.65344	0.49169	0.41537	0.36798	0.21244	0.1476	0.05253
0.77424	10.43	0	1.20763	-0.41534	1.46982	0.70894	-0.33866	-2.30103	-0.23815	0.4334	0.36044	-2.35655	-4	-2.08092	-2.82391	-0.62856	-0.93629	-0.61907	-0.05665	0.06636	-0.35106	-0.70509	-1.5157	-0.78675	-0.0805	-0.15274	-0.43145	-0.78436	1.60343	1.41056	1.05855	2.74376	1.2492	1.31009	1.45241	1.30072	1.25979	1.16094	1.09208	1.05899	0.86909	0.77469	0.70165	0.56848	0.48801	0.45266	0.35356	0.26268	0.23589
1.0322	10.14	0	1.17869	-0.37921	1.34242	0.69567	-0.14978	-1.62342	0.01949	0.48252	0.19207	-1.86646	-2.00436	-1.27901	-0.94386	-0.39158	-0.63153	-0.58922	-0.03358	0.12607	-0.26257	-0.65365	-1.68194	-1.22621	-0.4958	-0.25391	-0.35724	-0.74497	1.62605	1.40884	1.03199	2.82086	1.20766	1.27344	1.44061	1.30637	1.28109	1.16301	1.08004	1.00971	0.84628	0.79422	0.76164	0.68189	0.61076	0.61455	0.48667	0.39711	0.35857
0.68812	10.09	0	1.23477	-0.37645	1.51055	0.58574	-0.39968	-2.19382	-0.22658	0.34984	0.14292	-2.35655	-2.85387	-1.97062	-1.4828	-0.75572	-0.79022	-0.67861	-0.13757	-0.01278	-0.4142	-0.79942	-1.77728	-1.2636	-0.52331	-0.29064	-0.43699	-0.83476	1.60421	1.4112	1.03533	2.78454	1.24203	1.32039	1.49372	1.37019	1.33234	1.19603	1.08116	0.97903	0.78141	0.66186	0.62521	0.48868	0.40165	0.33865	0.20926	0.11632	0.01424
1.14138	9.78	0	1.28398	-0.3178	1.74974	0.66536	-0.41398	-2.36653	-0.25901	0.42065	0.2616	-2.35655	-4	-2.35655	-2.31876	-0.72079	-0.88339	-0.63451	-0.07464	0.05881	-0.35086	-0.72285	-1.61798	-1.01592	-0.30295	-0.20412	-0.3886	-0.77702	1.60351	1.4109	1.04228	2.80788	1.23172	1.30764	1.4995	1.38262	1.37682	1.29078	1.28541	1.31274	1.19682	1.10003	0.96063	0.73666	0.57711	0.49462	0.33378	0.23553	0.22531
1.12265	9.87	0	1.27254	-0.32179	1.60206	0.55543	-0.27043	-1.63078	-0.13608	0.28628	0.17252	-1.84164	-2.12494	-1.48017	-1.04769	-0.67654	-0.73708	-0.70465	-0.20901	-0.07993	-0.47586	-0.84558	-1.74473	-1.24412	-0.50059	-0.26592	-0.41851	-0.83062	1.62412	1.41098	1.03559	2.76635	1.19153	1.27079	1.44188	1.34621	1.31692	1.17959	1.07433	1.01304	0.84907	0.74726	0.72036	0.60618	0.51505	0.47017	0.32954	0.25007	0.19498
1.26061	10.12	1	1.19728	-0.41129	1.52634	0.6324	-0.45173	-4	-0.20287	0.37687	0.21822	-2.82391	-4	-3.52288	-1.9101	-0.7716	-0.75622	-0.59261	-0.09572	0.00642	-0.40406	-0.77186	-1.66154	-1.14448	-0.42527	-0.22048	-0.39761	-0.81163	1.60335	1.41291	1.03809	2.78617	1.26717	1.32371	1.46748	1.31864	1.24503	1.12503	1.0568	1.0657	0.94749	0.87474	0.83499	0.69776	0.63654	0.5563	0.39552	0.32164	0.23469
1.04157	10.22	1	1.2266	-0.40311	1.80346	0.66889	-0.37171	-2.22915	-0.23329	0.38906	0.31463	-2.34679	-3.1549	-2.0655	-1.57675	-0.69875	-0.84618	-0.67572	-0.1004	0.02371	-0.39105	-0.74618	-1.57187	-0.85511	-0.14478	-0.17315	-0.4568	-0.82074	1.60289	1.41046	1.05435	2.71767	1.19127	1.2694	1.42156	1.3193	1.27157	1.15541	1.06517	1.0396	0.88285	0.82761	0.78837	0.66118	0.55342	0.51061	0.37935	0.31975	0.27657
1.21681	10.48	0	1.32736	-0.31946	1.81757	0.56555	0.07668	-0.98297	0.18636	0.31515	0.07704	-1.22694	-1.34679	-0.82391	-0.44587	-0.29345	-0.48017	-0.74352	-0.2257	-0.03948	-0.40373	-0.78968	-1.86328	-1.61261	-0.87746	-0.32975	-0.39459	-0.81079	1.67006	1.40779	1.02443	2.78793	1.13838	1.25493	1.45532	1.36815	1.33613	1.19879	1.0752	0.95401	0.74018	0.63371	0.58519	0.4479	0.34803	0.31024	0.20862	0.12803	0.04607
1.43087	10.07	1	1.38346	-0.26587	2.07882	0.66925	-0.00617	-1.26922	0.17921	0.46842	0.0493	-1.51999	-1.60033	-1.0013	-0.66334	-0.23396	-0.42354	-0.59946	-0.06424	0.11287	-0.25181	-0.6515	-1.77989	-1.5376	-0.8471	-0.41862	-0.40252	-0.767	1.64572	1.40705	1.02449	2.76852	1.24327	1.32531	1.45986	1.34271	1.29489	1.1603	1.07285	0.9927	0.82329	0.68038	0.60796	0.4663	0.38279	0.3276	0.20734	0.11711	0.10021
1.2833	10.4	1	1.26221	-0.3471	1.78247	0.55334	-0.21545	-1.57187	-0.18006	0.28233	0.20445	-1.78516	-2.00436	-1.41567	-1.08144	-0.63134	-0.83298	-0.77289	-0.23359	-0.07852	-0.46954	-0.84103	-1.73755	-1.15989	-0.41285	-0.24557	-0.39816	-0.79453	1.62703	1.40908	1.03776	2.77596	1.20958	1.29499	1.47453	1.34134	1.27984	1.11735	1.00401	0.92857	0.75678	0.63991	0.57869	0.46168	0.39169	0.40532	0.30155	0.26437	0.21181
1.12362	10.36	1	1.19479	-0.40735	1.68931	0.59098	-0.27189	-2.10237	-0.11787	0.36633	0.10731	-2.38722	-2.3098	-1.61439	-1.20901	-0.59074	-0.68634	-0.65111	-0.12108	0.00518	-0.39169	-0.78701	-1.84771	-1.41908	-0.65502	-0.32753	-0.41038	-0.81135	1.60865	1.41082	1.02976	2.73109	1.19927	1.2602	1.39828	1.28487	1.3041	1.23002	1.20155	1.17834	1.00024	0.86874	0.8003	0.60716	0.4743	0.43537	0.27557	0.19033	0.1597
0.85639	10.46	1	1.18554	-0.4092	1.58995	0.68622	-0.08757	-1.52578	0.16637	0.45953	0.12274	-1.79049	-1.87615	-1.15366	-0.75326	-0.28777	-0.41896	-0.51103	-0.03834	0.0923	-0.28508	-0.66776	-1.68825	-1.36051	-0.65837	-0.32624	-0.41522	-0.79942	1.63631	1.41077	1.03066	2.78677	1.29093	1.32049	1.43833	1.30442	1.22917	1.08588	0.97513	0.97344	0.84157	0.74689	0.734	0.60025	0.49369	0.45281	0.31246	0.21748	0.15534
1.02435	9.94	0	1.35468	-0.32434	1.75511	0.67512	-0.17076	-1.8041	-0.05409	0.43951	0.24719	-2.09691	-2.08092	-1.35753	-1.02641	-0.4477	-0.73353	-0.64474	-0.0767	0.08081	-0.30972	-0.6908	-1.65758	-1.065	-0.3268	-0.21127	-0.383	-0.75995	1.62343	1.40831	1.04075	2.78396	1.24733	1.32507	1.5006	1.38219	1.34789	1.22476	1.1774	1.15757	1.02618	0.94799	0.86979	0.6902	0.57348	0.49203	0.30258	0.22984	0.14465
0.78021	9.74	0	1.17435	-0.38855	1.4183	0.55141	-0.4055	-2.95861	-0.28929	0.30591	0.1543	-2.95861	-4	-2.14874	-1.70115	-0.83505	-0.91293	-0.67081	-0.17607	-0.05978	-0.46623	-0.84955	-1.8041	-1.36351	-0.57284	-0.28492	-0.39805	-0.81474	1.61019	1.41202	1.03311	2.7807	1.17134	1.23215	1.39898	1.2678	1.23544	1.11205	1.04192	1.01953	0.87775	0.75511	0.69197	0.54033	0.43775	0.41106	0.24138	0.1828	0.14093
1.44099	9.79	1	1.31408	-0.3054	1.9489	0.72892	0.47337	-0.36653	0.57227	0.49372	0.01055	-0.58071	-0.79615	-0.31238	-0.00948	0.10106	-0.12194	-0.59551	-0.10947	0.13988	-0.18138	-0.57219	-1.66154	-1.56384	-4	-0.28108	-0.34998	-0.74982	1.7814	1.40214	1.0172	2.78062	1.16886	1.2536	1.43102	1.30392	1.21352	1.01324	0.90167	0.84243	0.66812	0.5668	0.54554	0.37063	0.31677	0.24832	0.11235	0.03189	-0.02665
0.86524	10.31	0	1.20358	-0.38992	1.31387	0.57638	-0.48572	-4	-0.57106	0.3167	0.25079	-3.22185	-4	-4	-4	-0.99827	-1.38934	-0.79697	-0.1977	-0.04167	-0.44831	-0.81673	-1.67985	-1.05306	-0.31444	-0.21339	-0.39362	-0.78489	1.60681	1.40949	1.0424	2.73822	1.20457	1.27317	1.42199	1.30309	1.28609	1.17932	1.11916	1.10502	0.98388	0.91895	0.87603	0.73961	0.66343	0.64533	0.51188	0.41775	0.3862
1.2943	10.66	0	1.35774	-0.31105	1.89708	0.61061	-0.18409	-1.55909	0.01136	0.37778	0.12901	-1.80134	-1.99568	-1.28067	-0.87419	-0.46763	-0.60398	-0.6362	-0.13419	0.01477	-0.36281	-0.74497	-1.74232	-1.45346	-0.70224	-0.29371	-0.39308	-0.80107	1.63337	1.40994	1.02935	2.77305	1.25238	1.33746	1.50594	1.36927	1.32044	1.17665	1.13979	1.20284	1.17026	1.1539	1.06446	0.78671	0.59014	0.47712	0.2838	0.16054	0.11764
0.96154	10.33	1	1.22866	-0.40318	1.77232	0.69651	-0.27803	-2.18709	0.01858	0.47252	0.16515	-2.31876	-4	-1.64017	-1.3019	-0.45358	-0.52739	-0.49322	-0.01037	0.1036	-0.28735	-0.67182	-1.66354	-1.25649	-0.54837	-0.25688	-0.39426	-0.78675	1.60949	1.4121	1.03375	2.73598	1.21288	1.29713	1.46143	1.34059	1.31896	1.20515	1.16094	1.15476	1.01813	0.8893	0.8222	0.63706	0.53692	0.487	0.3693	0.2694	0.23589
0.83588	10.57	0	1.21352	-0.35774	1.48144	0.54445	-0.12995	-1.63827	-0.0535	0.20134	0.23636	-1.91721	-1.91364	-1.34969	-0.94654	-0.61798	-0.62967	-0.58956	-0.21063	-0.19192	-0.62489	-0.97469	-1.80967	-1.17328	-0.39729	-0.18237	-0.37284	-0.81901	1.62138	1.41395	1.0384	2.70177	1.2188	1.31014	1.53312	1.4531	1.44338	1.35048	1.32394	1.34719	1.24434	1.16893	1.09167	0.90734	0.82064	0.79139	0.63371	0.554	0.48868
0.64186	10.36	0	1.15776	-0.40359	1.2833	0.74779	-0.28609	-2.45593	-0.00546	0.52824	0.23355	-2.50864	-4	-1.72354	-1.38828	-0.46496	-0.60942	-0.47019	0.04957	0.16322	-0.24374	-0.63097	-1.61979	-1.08092	-0.36291	-0.22504	-0.39502	-0.78489	1.60204	1.41279	1.03978	2.69079	1.24256	1.35168	1.55859	1.48946	1.4625	1.31592	1.22042	1.16315	1.02482	0.94448	0.9104	0.8031	0.73696	0.6851	0.54318	0.47609	0.43442
0.79656	10.09	0	1.21827	-0.38051	1.47276	0.58505	-0.2053	-1.97881	-0.05071	0.32754	0.17035	-2.29243	-2.38722	-1.45223	-1.08144	-0.51942	-0.65092	-0.61279	-0.16121	-0.04619	-0.42748	-0.80107	-1.74958	-1.39903	-0.6293	-0.24826	-0.36161	-0.77833	1.62605	1.41082	1.03054	2.73101	1.2113	1.26113	1.42935	1.30248	1.23412	1.09362	1.02485	1.01155	0.88759	0.79395	0.74342	0.59353	0.47873	0.41913	0.24716	0.05008	-0.02228
0.87317	10.1	1	1.24846	-0.38021	1.83251	0.67262	-0.18039	-1.81531	0.00834	0.43981	0.19451	-2.07572	-2.17393	-1.38616	-1.02919	-0.43074	-0.60067	-0.56288	-0.05227	0.07441	-0.31777	-0.70027	-1.68825	-1.20204	-0.47638	-0.25305	-0.38122	-0.77366	1.61927	1.41061	1.03457	2.77248	1.34635	1.41146	1.55891	1.44136	1.40259	1.25871	1.17802	1.13905	0.97269	0.86119	0.82298	0.66005	0.57869	0.52535	0.3967	0.32222	0.26437
0.86829	10.47	0	1.24477	-0.36639	1.71933	0.65221	-0.27761	-1.93181	-0.16241	0.39247	0.26238	-2.13077	-2.50864	-1.67985	-1.28819	-0.71422	-0.80465	-0.564	-0.07048	0.02346	-0.39925	-0.77624	-1.69897	-1.13312	-0.37253	-0.15015	-0.34323	-0.77599	1.60792	1.41305	1.0382	2.71243	1.22334	1.29896	1.50831	1.44609	1.44464	1.36092	1.33167	1.3294	1.20638	1.15822	1.11426	0.97946	0.86853	0.8381	0.68851	0.64929	0.63968
1.09509	9.87	0	1.24179	-0.37158	1.53529	0.53104	-0.06565	-1.17134	-0.00244	0.20696	0.22763	-1.40894	-1.58838	-1.03953	-0.66555	-0.537	-0.7535	-0.69315	-0.27835	-0.16999	-0.57725	-0.91722	-1.72125	-1.17005	-0.43581	-0.22257	-0.38174	-0.81588	1.65319	1.412	1.03706	2.78535	1.1311	1.19944	1.35625	1.2333	1.19761	1.07337	1.01454	1.02861	0.92477	0.86261	0.86148	0.75333	0.69793	0.67495	0.533	0.46489	0.43404
0.94084	10.23	1	1.28488	-0.35421	1.88986	0.5444	-0.57889	-4	-0.62269	0.29824	0.19764	-4	-4	-4	-4	-1.16685	-1.32883	-0.82217	-0.21976	-0.05869	-0.4583	-0.83298	-1.73283	-1.21254	-0.45967	-0.24177	-0.39019	-0.7948	1.60586	1.40962	1.03623	2.74765	1.18089	1.25762	1.43658	1.32173	1.28076	1.13194	1.04792	0.98065	0.84124	0.72252	0.67973	0.54965	0.49269	0.48633	0.36173	0.29635	0.30668
1.03144	10.19	0	1.24797	-0.39562	1.32222	0.67724	-0.23875	-2.06048	0.0389	0.41742	0.19893	-2.24412	-2.56864	-1.62709	-1.06956	-0.56447	-0.49485	-0.43616	-0.01073	0.03771	-0.38732	-0.76726	-1.73518	-1.2993	-0.51913	-0.19037	-0.38426	-0.83833	1.6053	1.41668	1.03496	2.69589	1.28368	1.37124	1.52615	1.42094	1.39337	1.29724	1.26437	1.28432	1.15987	1.07754	1.04186	0.88716	0.80763	0.75442	0.62177	0.53117	0.46025
0.96701	9.9	1	1.20112	-0.38594	1.60853	0.61962	-0.39892	-2.24412	-0.15212	0.34482	0.22121	-2.31876	-4	-2.11919	-1.66756	-0.68048	-0.68173	-0.60502	-0.12656	-0.03166	-0.43321	-0.79022	-1.64017	-1.065	-0.36532	-0.23515	-0.4325	-0.82449	1.60631	1.41235	1.04209	2.75339	1.40909	1.46609	1.61678	1.47736	1.43029	1.2903	1.23197	1.18523	1.03381	0.94495	0.90976	0.74689	0.67122	0.62103	0.46877	0.36753	0.3232
0.66563	10.63	1	1.16346	-0.42089	1.46982	0.63541	-0.36917	-3	-0.11702	0.36233	0.22554	-2.82391	-4	-2.18046	-1.57512	-0.68382	-0.6482	-0.54592	-0.0897	-0.01664	-0.42887	-0.79183	-1.66959	-1.1261	-0.40318	-0.20495	-0.40099	-0.81873	1.60313	1.41385	1.03965	2.75311	1.13815	1.22371	1.38266	1.26442	1.24392	1.12463	1.13422	1.20029	1.15627	1.13958	1.08321	0.88555	0.72349	0.63754	0.44863	0.3334	0.2793
0.93127	10.1	0	1.23754	-0.36808	1.44248	0.63657	-0.29714	-2.69897	-0.02535	0.40055	0.12853	-2.85387	-4	-1.76195	-1.31247	-0.53165	-0.55564	-0.52768	-0.06319	0.02649	-0.36978	-0.75276	-1.74715	-1.35458	-0.63078	-0.29852	-0.42102	-0.82507	1.60576	1.41308	1.03234	2.70856	1.38356	1.44642	1.62455	1.52229	1.48477	1.36882	1.31271	1.28049	1.11845	1.00819	0.96401	0.84907	0.79439	0.77173	0.65482	0.59344	0.52751
1.17939	9.77	0	1.25936	-0.35139	1.51851	0.62233	-0.11475	-1.86328	0.05774	0.33636	0.19042	-2.17393	-1.9914	-1.383	-0.95821	-0.49268	-0.47912	-0.46636	-0.07541	-0.0489	-0.4773	-0.86265	-1.86328	-1.31966	-0.50059	-0.20253	-0.37356	-0.82102	1.61172	1.41569	1.03446	2.76162	1.30494	1.40937	1.61573	1.52126	1.49755	1.32123	1.18212	1.09683	0.98581	0.94997	0.93881	0.81244	0.71441	0.63347	0.4479	0.33865	0.29215
1.25979	10.52	1	1.18526	-0.36176	1.54158	0.62234	-0.05335	-1.24565	0.05911	0.28829	0.29385	-1.47886	-1.63451	-1.10018	-0.70224	-0.47483	-0.56209	-0.60713	-0.16877	-0.09109	-0.51145	-0.8514	-1.64589	-0.96981	-0.24749	-0.15335	-0.39416	-0.81559	1.63816	1.41243	1.04568	2.79263	1.16265	1.22346	1.40763	1.29426	1.22819	1.05645	0.94413	0.8646	0.7162	0.63991	0.59947	0.49369	0.40816	0.39711	0.26098	0.17402	0.14687
0.87237	10.45	1	1.18469	-0.40077	1.56348	0.71843	-0.25696	-2.39794	0.06296	0.49397	0.16823	-2.5376	-3.04576	-1.62342	-1.20066	-0.42136	-0.47534	-0.46042	0.02164	0.12418	-0.27197	-0.65936	-1.66959	-1.20761	-0.48426	-0.25672	-0.42934	-0.81759	1.60546	1.41291	1.03708	2.73158	1.12211	1.16346	1.29893	1.12243	1.05077	0.8791	0.7579	0.7579	0.60387	0.51764	0.51455	0.41274	0.35089	0.29447	0.1346	0.13247	0.13033
1.13857	10.72	0	1.17551	-0.37064	1.24551	0.71784	-0.26456	-2.26761	-0.16922	0.38837	0.42131	-2.4437	-2.58503	-1.94692	-1.50446	-0.68256	-0.81192	-0.54303	-0.04905	0.00741	-0.44806	-0.77833	-1.50585	-0.70752	0.01161	-0.07022	-0.44213	-0.82246	1.59766	1.41392	1.06795	2.81921	1.25939	1.31801	1.49002	1.39699	1.35956	1.14048	0.96513	0.90797	0.76432	0.69083	0.6411	0.46453	0.37718	0.34054	0.20153	0.08004	0.06517
0.81687	9.79	0	1.23704	-0.3415	1.4014	0.55092	-0.28601	-1.93181	-0.15138	0.25861	0.20336	-2.16749	-2.39794	-1.6073	-1.17393	-0.65521	-0.7263	-0.71489	-0.2359	-0.11368	-0.50059	-0.85918	-1.71897	-1.15366	-0.41027	-0.24481	-0.42136	-0.8216	1.62187	1.41033	1.03971	2.75159	1.20224	1.28988	1.47966	1.38798	1.37558	1.21842	1.09091	1.01604	0.85877	0.79605	0.76645	0.6555	0.58141	0.54819	0.40937	0.26996	0.20477
0.95858	10.08	0	1.23477	-0.35015	1.50106	0.7414	0.04434	-1.36957	0.26682	0.49018	0.20257	-1.65169	-1.64207	-1.00436	-0.64092	-0.19375	-0.32294	-0.38363	0.03439	0.11197	-0.28391	-0.66595	-1.68613	-1.18843	-0.46775	-0.23262	-0.37192	-0.77521	1.63608	1.41383	1.0346	2.77964	1.31044	1.36975	1.51594	1.40686	1.41242	1.26717	1.15432	1.09459	0.90024	0.81004	0.76396	0.61278	0.54021	0.51694	0.37848	0.27438	0.23408
0.69267	10.62	0	1.17406	-0.40967	1.35218	0.52804	-0.47044	-4	-0.67326	0.27152	0.22026	-4	-4	-4	-4	-1.4045	-1.67366	-0.76447	-0.22658	-0.08783	-0.50045	-0.88273	-1.8041	-1.42136	-0.5696	-0.18158	-0.30408	-0.75129	1.61058	1.41073	1.02941	2.72706	1.32697	1.38726	1.55104	1.42211	1.38025	1.2665	1.22488	1.2339	1.11466	1.01243	0.94601	0.81418	0.76467	0.75859	0.67756	0.6148	0.53602
1.24006	10.38	0	1.31848	-0.32025	1.75664	0.68572	-0.27458	-1.99568	-0.00026	0.48759	0.1123	-2.18709	-2.74473	-1.52288	-1.18177	-0.44782	-0.60067	-0.53492	-0.0143	0.12633	-0.26035	-0.65463	-1.7122	-1.47625	-0.74787	-0.32157	-0.38785	-0.77963	1.61599	1.41092	1.02804	2.757	1.32107	1.38016	1.52331	1.39098	1.37342	1.30821	1.26462	1.24159	1.01014	0.82082	0.70922	0.54372	0.39064	0.42233	0.27364	0.18169	0.0901
1.23407	9.83	1	1.31154	-0.33208	1.88762	0.76607	-0.03348	-1.51999	0.23315	0.52265	0.21577	-1.78252	-1.81248	-1.1343	-0.74569	-0.24177	-0.33649	-0.37675	0.06577	0.1473	-0.25438	-0.6362	-1.63639	-1.10237	-0.3918	-0.22012	-0.40749	-0.80107	1.62263	1.41437	1.03915	2.78057	1.34826	1.43259	1.59783	1.46901	1.38103	1.20631	1.07693	1.00062	0.85213	0.75424	0.7162	0.57815	0.52288	0.50321	0.37588	0.30872	0.27217
1.38148	10.43	1	1.22115	-0.41206	1.68484	0.5678	-0.36673	-2.58503	-0.18389	0.30522	0.15631	-2.65758	-4	-2.08092	-1.58336	-0.72909	-0.69637	-0.6396	-0.1652	-0.06798	-0.46585	-0.83833	-1.76447	-1.31785	-0.58071	-0.25704	-0.39567	-0.81051	1.6065	1.41197	1.03279	2.79415	1.33474	1.41529	1.56529	1.42864	1.3848	1.2932	1.25355	1.25297	1.10502	0.99751	0.89408	0.73105	0.58974	0.53931	0.3531	0.25065	0.20477
1.0618	10.29	0	1.26411	-0.36352	1.69196	0.63205	-0.30356	-2.30103	-0.06555	0.39286	0.15461	-2.48149	-2.95861	-1.73755	-1.30016	-0.59024	-0.61547	-0.54607	-0.07536	0.02193	-0.3782	-0.76422	-1.75696	-1.33255	-0.56767	-0.25469	-0.40472	-0.81873	1.60798	1.41279	1.03388	2.74085	1.25141	1.32565	1.52365	1.47038	1.48741	1.33099	1.16151	1.03016	0.84198	0.7566	0.74224	0.62668	0.51851	0.4663	0.31326	0.20153	0.15563
0.84669	10.27	0	1.21537	-0.36217	1.29447	0.53972	-0.40972	-2.67778	-0.31444	0.3199	0.11271	-2.79588	-4	-2.00877	-1.74958	-0.80079	-0.96698	-0.71512	-0.18997	-0.04053	-0.42759	-0.81816	-1.83268	-1.66555	-0.81873	-0.30733	-0.36754	-0.78436	1.61479	1.4103	1.02659	2.77102	1.2384	1.31632	1.48491	1.37805	1.37027	1.29357	1.29152	1.27157	1.01444	0.83539	0.75095	0.6158	0.54789	0.55255	0.42597	0.37457	0.33292
1.00848	9.71	1	1.20276	-0.41164	1.58659	0.73838	-0.04745	-1.37469	0.18806	0.52498	0.15033	-1.61798	-1.72584	-1.08302	-0.71019	-0.25586	-0.42655	-0.47521	0.03019	0.16343	-0.22893	-0.62033	-1.67366	-1.24489	-0.55207	-0.31605	-0.39642	-0.77599	1.63285	1.41123	1.03115	2.76411	1.23714	1.32617	1.49892	1.34987	1.30018	1.17826	1.12421	1.10314	0.95785	0.87986	0.82966	0.65828	0.5682	0.54476	0.40748	0.36173	0.35057
1.23965	10.2	0	1.27761	-0.31889	1.80072	0.66041	-0.13501	-1.36754	0.03407	0.40143	0.22665	-1.5867	-1.81248	-1.20831	-0.83744	-0.49134	-0.61261	-0.53254	-0.06748	0.02951	-0.37893	-0.75276	-1.68403	-1.16241	-0.41942	-0.20315	-0.38913	-0.81192	1.62949	1.41323	1.03847	2.72452	1.14973	1.22221	1.37301	1.25198	1.21536	1.0973	1.04792	1.04511	0.83516	0.65775	0.57978	0.41867	0.34461	0.28443	0.18564	0.06487	-0.05799
1.22643	9.73	1	1.20978	-0.37956	1.52504	0.55621	-0.02228	-1.20204	0.09188	0.26442	0.18971	-1.44855	-1.59007	-0.9974	-0.5974	-0.37008	-0.55721	-0.78861	-0.29964	-0.09291	-0.45482	-0.81417	-1.70334	-1.25806	-0.52768	-0.26416	-0.36542	-0.76853	1.66433	1.40731	1.03123	2.75482	1.19944	1.28572	1.45633	1.31777	1.24185	1.08424	1.02443	1.02628	0.91708	0.82267	0.76361	0.57978	0.49136	0.43442	0.33244	0.25814	0.26155
1.11852	9.71	1	1.24304	-0.36519	1.80072	0.64357	0.05805	-1.42713	0.25212	0.36949	0.13928	-1.76447	-1.62893	-0.9859	-0.58704	-0.19531	-0.31794	-0.50752	-0.10774	-0.00975	-0.37489	-0.74958	-1.77469	-1.39794	-0.64859	-0.28567	-0.38143	-0.77963	1.64902	1.4103	1.02931	2.68619	1.18705	1.25424	1.40557	1.28448	1.24191	1.11283	1.05161	1.03979	0.96334	0.97805	1.01294	0.87313	0.73904	0.5825	0.42867	0.31627	0.30309
0.74138	10.7	0	1.19451	-0.411	1.32838	0.57504	-0.21746	-2.36653	-0.05498	0.32471	0.1246	-3	-2.34679	-1.54668	-1.10073	-0.57219	-0.62051	-0.57398	-0.13171	-0.04803	-0.45173	-0.84224	-1.88606	-1.59688	-0.73142	-0.27712	-0.37561	-0.80688	1.61426	1.41293	1.02819	2.72915	1.34346	1.42782	1.59473	1.47909	1.47365	1.38531	1.31667	1.25326	1.04652	0.93562	0.88759	0.75757	0.68074	0.6315	0.51447	0.39649	0.3088
1.06972	9.91	1	1.25672	-0.32353	1.76492	0.7016	0.2085	-0.97923	0.37146	0.43236	0.18027	-1.24872	-1.2815	-0.72079	-0.33376	-0.0855	-0.27548	-0.47057	-0.05183	0.06258	-0.32321	-0.70049	-1.73755	-1.26922	-0.54867	-0.28125	-0.36462	-0.7734	1.68168	1.4112	1.02906	2.78943	1.29452	1.38163	1.54259	1.41925	1.38386	1.26538	1.21377	1.16963	0.97696	0.85067	0.79472	0.63515	0.54848	0.49269	0.35539	0.26437	0.20412
1.06124	10.57	1	1.1807	-0.41722	1.49969	0.67654	-0.14807	-1.68825	0.07849	0.43004	0.20339	-1.9393	-2.0655	-1.29843	-0.89825	-0.38584	-0.51784	-0.53092	-0.06053	0.06168	-0.32929	-0.70575	-1.65561	-1.15927	-0.42632	-0.24642	-0.40738	-0.79588	1.62929	1.41138	1.03802	2.68573	1.37495	1.44651	1.60847	1.47308	1.44095	1.32662	1.26482	1.23951	1.10123	1.01958	0.9829	0.83692	0.76051	0.73195	0.61718	0.51668	0.52034
0.97136	10.62	1	1.29248	-0.30659	1.83187	0.65367	-0.15095	-1.57187	-0.02567	0.36218	0.27798	-1.79588	-1.98297	-1.37161	-1.06905	-0.51928	-0.63526	-0.52201	-0.07982	-0.0185	-0.44818	-0.80549	-1.65365	-0.99568	-0.28584	-0.18263	-0.37243	-0.78252	1.61415	1.41422	1.04262	2.80196	1.26616	1.33426	1.49857	1.38219	1.35721	1.23499	1.16158	1.15331	1.01524	0.931	0.8909	0.711	0.63275	0.55831	0.449	0.39877	0.3508
1.05469	9.85	1	1.2398	-0.35624	1.7185	0.79755	-0.03494	-1.56225	0.27383	0.59536	0.10911	-1.81531	-1.88606	-1.12263	-0.74934	-0.19044	-0.30531	-0.32541	0.12834	0.22619	-0.17031	-0.56944	-1.69037	-1.53313	-0.8274	-0.32039	-0.36754	-0.77057	1.6233	1.41506	1.02499	2.72879	1.41723	1.48606	1.6683	1.55736	1.50415	1.34467	1.25059	1.18725	1.0588	0.98592	0.9539	0.79836	0.70411	0.62766	0.48667	0.39918	0.30973
1.29608	9.84	0	1.26269	-0.35241	1.7364	0.68193	-0.07294	-1.43533	0.0865	0.3901	0.30544	-1.69897	-1.77211	-1.1463	-0.73072	-0.37284	-0.54944	-0.6073	-0.10663	0.02053	-0.37417	-0.72769	-1.5817	-0.92154	-0.20066	-0.1626	-0.42136	-0.80355	1.63849	1.40977	1.04966	2.80014	1.30191	1.36343	1.53776	1.42964	1.4129	1.30938	1.25556	1.23233	1.08227	0.97136	0.91958	0.78261	0.6971	0.6756	0.55023	0.48294	0.45266
1.16435	10.11	1	1.25648	-0.33713	1.81291	0.71274	-0.17483	-1.98716	0.06002	0.4747	0.21136	-2.19382	-2.284	-1.47625	-1.10679	-0.38637	-0.48294	-0.5106	-0.00555	0.10751	-0.28794	-0.67142	-1.65365	-1.08619	-0.37243	-0.2426	-0.41207	-0.78968	1.60938	1.41107	1.0393	2.79321	1.21244	1.27234	1.44904	1.33926	1.28125	1.09741	0.94542	0.83342	0.67385	0.56286	0.51284	0.37501	0.30309	0.26268	0.13033	0.06428	0.04514
1.2099	10.25	0	1.22141	-0.34542	1.5611	0.68697	-0.01024	-1.56703	0.21434	0.42385	0.19223	-1.90658	-1.79049	-1.08884	-0.67305	-0.25477	-0.387	-0.44358	-0.03419	0.04411	-0.35193	-0.72308	-1.6925	-1.24565	-0.51414	-0.2561	-0.3869	-0.79588	1.63892	1.41376	1.03368	2.76294	1.25636	1.32034	1.45785	1.32925	1.28368	1.14605	1.02832	0.94519	0.76057	0.65459	0.60335	0.43366	0.37545	0.30821	0.13943	0.06428	-0.02011
1.01015	10.19	1	1.22402	-0.40765	1.63749	0.60306	-0.24965	-1.9431	-0.03882	0.35516	0.13331	-2.18046	-2.37675	-1.54975	-1.11014	-0.56687	-0.59465	-0.56146	-0.10652	-0.01759	-0.42022	-0.80272	-1.79317	-1.44129	-0.68782	-0.28845	-0.38722	-0.8122	1.61335	1.41319	1.02919	2.77827	1.32138	1.40119	1.56374	1.43654	1.39553	1.26058	1.20055	1.20573	1.10947	1.05591	1.036	0.91192	0.83975	0.78668	0.59843	0.5045	0.44753
0.85475	10.22	0	1.25431	-0.35911	1.58433	0.66263	-0.43806	-3.04576	-0.26528	0.41657	0.25864	-2.61979	-4	-3.69897	-2.1549	-0.80688	-0.90868	-0.5986	-0.06268	0.05266	-0.36673	-0.74064	-1.64397	-1.08355	-0.35076	-0.18789	-0.36815	-0.78252	1.6018	1.41253	1.0396	2.7094	1.31111	1.40006	1.57698	1.4732	1.44095	1.33496	1.24027	1.17059	0.99891	0.90982	0.88129	0.77167	0.68995	0.70234	0.53536	0.46571	0.40607
1.17125	10.58	0	1.28735	-0.32482	1.74194	0.62181	-0.30575	-1.92445	-0.11385	0.37256	0.19399	-2.11351	-2.65758	-1.64207	-1.22841	-0.6119	-0.67203	-0.64378	-0.1279	0.00694	-0.37903	-0.75473	-1.69465	-1.22113	-0.48241	-0.22352	-0.38934	-0.79344	1.6161	1.41001	1.03581	2.80183	1.36851	1.41501	1.56946	1.41102	1.35429	1.24233	1.14694	1.08056	0.92881	0.81892	0.78702	0.60873	0.50093	0.47643	0.31226	0.20926	0.15851
0.98272	10.63	0	1.23578	-0.36427	1.5172	0.67388	-0.4494	-3.52288	-0.25399	0.42095	0.27836	-2.65758	-4	-4	-4	-0.79102	-0.88406	-0.58653	-0.05636	0.05362	-0.36401	-0.73166	-1.60555	-1.01011	-0.28937	-0.17134	-0.38987	-0.79642	1.60054	1.41257	1.04398	2.77342	1.24751	1.31326	1.46908	1.34181	1.28486	1.14108	1.05627	0.98688	0.8057	0.68296	0.65596	0.55284	0.53239	0.49036	0.36173	0.26549	0.18496
1.35512	10.08	1	1.28623	-0.3313	1.92273	0.64512	0.09114	-1.02	0.24601	0.38819	0.1561	-1.26043	-1.3947	-0.83357	-0.45942	-0.21496	-0.40263	-0.60977	-0.14044	0.02674	-0.34247	-0.71851	-1.70115	-1.29499	-0.58956	-0.29379	-0.38669	-0.78331	1.67367	1.40862	1.03013	2.75186	1.32536	1.39926	1.56982	1.44125	1.39719	1.24815	1.18116	1.1278	0.96491	0.86755	0.83855	0.69335	0.58787	0.52133	0.32369	0.20862	0.14018
0.90634	9.99	0	1.27967	-0.33406	1.67302	0.5905	-0.28233	-2.13077	-0.1058	0.37401	0.09816	-2.39794	-2.5376	-1.58336	-1.19314	-0.57955	-0.69659	-0.63376	-0.12639	0.01296	-0.37315	-0.76904	-1.83565	-1.68613	-0.82915	-0.31471	-0.37737	-0.78941	1.61782	1.4105	1.02633	2.74927	1.35789	1.40173	1.55779	1.42744	1.39533	1.3015	1.25129	1.21104	1.05262	0.96681	0.89776	0.75714	0.7035	0.69251	0.58087	0.53481	0.50708
0.90331	9.81	1	1.27784	-0.35303	1.72346	0.63017	-0.0767	-1.46218	0.07033	0.35968	0.21157	-1.74473	-1.75945	-1.14935	-0.744	-0.39653	-0.56384	-0.60241	-0.12372	-0.01019	-0.40638	-0.77521	-1.7122	-1.14327	-0.41251	-0.23935	-0.40472	-0.80688	1.63447	1.41096	1.03766	2.77852	1.30258	1.39951	1.59876	1.49059	1.45993	1.31677	1.18014	1.05014	0.84613	0.75515	0.71779	0.56201	0.46097	0.40287	0.22371	0.14316	0.10995
0.89155	10.48	1	1.37457	-0.27051	2.04844	0.73812	-0.19132	-1.76447	0.12294	0.54341	0.08842	-1.95861	-2.21467	-1.36653	-1.01278	-0.32413	-0.42899	-0.46712	0.04591	0.18182	-0.2019	-0.6005	-1.6925	-1.39147	-0.6925	-0.33989	-0.42493	-0.79534	1.61461	1.41082	1.03	2.79501	1.32187	1.38446	1.54016	1.39871	1.33657	1.1692	1.0943	1.07666	0.89732	0.79336	0.70922	0.49946	0.37971	0.29679	0.13389	0.01072	-0.08648
0.39288	10.48	1	1.18469	-0.40422	1.57171	0.73148	-0.37479	-2.30103	-0.21753	0.46201	0.36769	-2.31876	-4	-2.18709	-2.49485	-0.59261	-0.88107	-0.64666	-0.04374	0.09854	-0.31034	-0.66294	-1.47496	-0.75154	-0.05675	-0.15789	-0.45482	-0.78861	1.60329	1.40927	1.06072	2.76539	1.36191	1.42844	1.58704	1.44959	1.38047	1.21955	1.1244	1.08056	0.91545	0.82654	0.75132	0.61755	0.54081	0.4747	0.3471	0.24657	0.23045
1.41807	10.5	0	1.40807	-0.2619	2.0799	0.74399	-0.0038	-1.21467	0.20852	0.54473	0.11015	-1.43652	-1.63639	-1.00789	-0.70509	-0.25885	-0.41624	-0.40682	0.06138	0.17883	-0.20957	-0.61261	-1.75449	-1.96257	-1.14146	-0.26616	-0.3131	-0.73921	1.63815	1.41263	1.02016	2.80761	1.29194	1.35052	1.49469	1.33306	1.25751	1.10062	0.98378	0.9316	0.76378	0.64133	0.59816	0.39587	0.23888	0.15345	-0.03779	-0.18709	-0.26722
0.9836	10.31	1	1.26741	-0.36555	1.74429	0.8533	-0.29619	-1.79588	0.08138	0.66991	0.23792	-1.88606	-3.69897	-1.53313	-1.33724	-0.3068	-0.56352	-0.43486	0.15619	0.31444	-0.07988	-0.47224	-1.48812	-0.96337	-0.28584	-0.27745	-0.44563	-0.76624	1.60741	1.4098	1.04447	2.72341	1.30422	1.38167	1.54695	1.4166	1.36908	1.21079	1.11853	1.07763	0.90335	0.81703	0.75985	0.61705	0.55515	0.49036	0.37019	0.29162	0.27107
1.11836	10.47	0	1.19921	-0.38858	1.32838	0.57624	0.07824	-1.22113	0.19131	0.2606	0.20852	-1.51856	-1.48413	-0.90974	-0.50432	-0.25641	-0.47237	-0.65384	-0.23792	-0.1107	-0.49648	-0.85078	-1.75203	-1.16749	-0.42864	-0.27564	-0.3887	-0.78941	1.66488	1.40989	1.03483	2.79203	1.2894	1.38946	1.60412	1.50353	1.40369	1.18813	1.06854	1.0088	0.8917	0.78312	0.79039	0.64952	0.53541	0.51157	0.36307	0.26211	0.21244
1.3231	10.11	0	1.19783	-0.38361	1.41497	0.54558	-0.21091	-1.43297	-0.25712	0.21107	0.27715	-1.64017	-1.88273	-1.42251	-1.11238	-0.92518	-1.01728	-0.63695	-0.20551	-0.17399	-0.64359	-0.98632	-1.74715	-1.04479	-0.29551	-0.17089	-0.38038	-0.8242	1.61711	1.41486	1.04357	2.78583	1.49267	1.55807	1.69978	1.52461	1.42835	1.2383	1.12287	1.01801	0.81932	0.68514	0.64048	0.5006	0.44196	0.37718	0.21219	0.11506	-0.00583
1.51326	10.53	0	1.39322	-0.29387	2.06032	0.5987	-0.01777	-1.00043	0.04458	0.37374	0.12587	-1.20273	-1.46852	-0.95625	-0.65482	-0.43274	-0.6558	-0.71086	-0.15739	0.01883	-0.35843	-0.74934	-1.77211	-1.53611	-0.82944	-0.27442	-0.34419	-0.76777	1.65422	1.40845	1.02424	2.78046	1.23625	1.30181	1.45317	1.31316	1.25504	1.10405	1.00093	0.931	0.7168	0.58787	0.45629	0.27162	0.14018	0.14093	0.01022	-0.13611	-0.18392
1.04982	9.83	1	1.19173	-0.43464	1.46538	0.56502	-0.1197	-1.36957	0.00698	0.33967	0.06168	-1.61083	-1.71444	-1.16304	-0.8173	-0.41263	-0.60695	-0.76548	-0.19078	-0.01606	-0.38753	-0.77573	-1.81816	-1.35853	-0.68445	-0.43818	-0.45014	-0.81502	1.6325	1.40796	1.02917	2.77713	1.26962	1.32974	1.481	1.33817	1.27001	1.1205	1.02168	0.97379	0.82777	0.70959	0.66388	0.53541	0.44345	0.44046	0.30051	0.25814	0.20862
1.1405	9.79	1	1.17522	-0.39935	1.66181	0.55465	-0.29628	-1.77211	-0.31417	0.29444	0.22355	-1.99568	-2.30103	-1.5784	-1.21538	-0.78173	-1.098	-0.80272	-0.23003	-0.06198	-0.46017	-0.83298	-1.73049	-1.19586	-0.43098	-0.21796	-0.36361	-0.77573	1.62454	1.40913	1.03586	2.64845	1.23661	1.29473	1.42399	1.29326	1.27957	1.19781	1.15627	1.12687	0.96289	0.82592	0.78465	0.62521	0.53148	0.52535	0.38493	0.29583	0.27162
1.22212	10.18	0	1.33885	-0.29423	1.87622	0.63161	-0.17334	-1.7167	-0.03668	0.3927	0.19667	-1.9914	-2.05061	-1.33536	-0.91186	-0.49867	-0.6749	-0.65111	-0.11731	0.03419	-0.35605	-0.74112	-1.73755	-1.29757	-0.51357	-0.21976	-0.35892	-0.77083	1.62837	1.40933	1.03244	2.78495	1.30268	1.3573	1.5022	1.35685	1.30268	1.13331	1.0083	0.88568	0.64836	0.48055	0.37545	0.19432	0.05253	-0.04806	-0.26722	-0.34222	-0.41106
1.05917	9.79	0	1.32858	-0.35117	1.93146	0.59278	-0.36764	-2.22185	-0.22687	0.30062	0.25353	-2.36653	-3.69897	-1.95078	-1.49894	-0.69875	-0.77624	-0.7385	-0.20336	-0.0689	-0.45942	-0.80939	-1.62893	-0.98338	-0.26962	-0.2204	-0.44733	-0.82016	1.61312	1.40949	1.04696	2.73961	1.32443	1.4111	1.5825	1.46258	1.42484	1.31786	1.24025	1.15635	0.91141	0.76609	0.68318	0.49733	0.38236	0.33531	0.16774	0.04885	-0.03666
0.86213	10.46	0	1.24895	-0.36133	1.617	0.61196	-0.54683	-2.46852	-0.43759	0.36093	0.24756	-2.42022	-4	-4	-2.42022	-0.9594	-1.11804	-0.76751	-0.15385	0.0032	-0.39892	-0.767	-1.64589	-1.07212	-0.34602	-0.20266	-0.3903	-0.78995	1.60681	1.40957	1.04072	2.72311	1.19213	1.26115	1.45142	1.35907	1.30422	1.12276	0.98656	0.88447	0.7166	0.62128	0.58465	0.46489	0.39295	0.37978	0.27766	0.21936	0.14316
0.93502	10.55	0	1.29951	-0.34995	1.83759	0.72806	-0.20831	-2.04576	0.05262	0.50195	0.21727	-2.26761	-2.69897	-1.46344	-1.13608	-0.38049	-0.5293	-0.4973	0.00775	0.13491	-0.25205	-0.63283	-1.61261	-1.14935	-0.44165	-0.22746	-0.37202	-0.75647	1.61622	1.41061	1.03624	2.80439	1.23027	1.30836	1.46659	1.32433	1.27783	1.12941	1.04196	1.00677	0.8653	0.79306	0.73772	0.58519	0.53572	0.50158	0.39378	0.32516	0.2953
0.99299	10.57	0	1.24993	-0.37315	1.4183	0.6666	-0.28517	-2.00436	-0.05819	0.4494	0.16014	-2.18709	-2.63827	-1.59688	-1.25104	-0.4935	-0.64531	-0.59825	-0.05463	0.08916	-0.30181	-0.68846	-1.68825	-1.2321	-0.52549	-0.30034	-0.40001	-0.78068	1.61267	1.41017	1.03306	2.80984	1.23215	1.28593	1.42726	1.25123	1.15584	0.98993	0.8914	0.84484	0.68011	0.54303	0.47652	0.32049	0.18682	0.15508	0.00181	-0.08575	-0.16537
1.02154	10	0	1.20331	-0.4041	1.39094	0.66775	-0.40285	-2.17393	-0.27344	0.39171	0.31103	-2.26761	-3.22185	-2.27572	-1.88941	-0.77392	-0.93219	-0.63414	-0.08255	0.02403	-0.40263	-0.7612	-1.5867	-0.85824	-0.14261	-0.18742	-0.47314	-0.84164	1.59933	1.41207	1.05538	2.71333	1.24943	1.33665	1.53457	1.44233	1.43495	1.32741	1.23456	1.1763	1.01822	0.91014	0.85184	0.7166	0.60489	0.58114	0.4306	0.31074	0.27821
0.76615	10.03	1	1.19975	-0.44156	1.49554	0.68061	-0.36482	-2.33724	-0.15946	0.43313	0.25546	-2.39794	-4	-2.00436	-1.60033	-0.63433	-0.73189	-0.60625	-0.05404	0.06885	-0.33715	-0.71063	-1.62709	-1.02273	-0.31113	-0.18889	-0.3933	-0.78357	1.60089	1.41091	1.04213	2.74028	1.32726	1.41549	1.6017	1.49329	1.43209	1.25406	1.14583	1.10583	0.9509	0.84406	0.79654	0.64533	0.54935	0.53269	0.40654	0.31777	0.29583
1.11576	10.62	0	1.20844	-0.3894	1.50106	0.6476	0.25766	-0.93033	0.43347	0.29438	0.17152	-1.20135	-1.22113	-0.67944	-0.26408	-0.07227	-0.17025	-0.40088	-0.10796	-0.10287	-0.51841	-0.86967	-1.82681	-1.33161	-0.60137	-0.25305	-0.36704	-0.82131	1.68652	1.41637	1.02752	2.78712	1.16879	1.24392	1.43628	1.33051	1.3235	1.22303	1.17471	1.16471	1.036	0.96948	0.95676	0.86769	0.8222	0.81068	0.69876	0.61177	0.56876
0.86694	10.54	1	1.25018	-0.39794	1.70415	0.61979	-0.20107	-2.03621	0.03028	0.377	0.12284	-2.37675	-2.22185	-1.43533	-1.01144	-0.44237	-0.51442	-0.57495	-0.10807	0.00685	-0.37387	-0.75796	-1.76955	-1.34103	-0.58004	-0.31238	-0.43985	-0.82798	1.61975	1.41092	1.03436	2.74859	1.33541	1.3952	1.56139	1.41799	1.36433	1.22941	1.14871	1.06889	0.85704	0.73942	0.67951	0.57099	0.50805	0.48294	0.34663	0.24891	0.21181
1.23845	9.99	1	1.32838	-0.33035	1.93247	0.59619	-0.04842	-1.38405	0.10442	0.34163	0.14114	-1.66555	-1.67162	-1.07263	-0.65561	-0.35596	-0.53566	-0.65837	-0.168	-0.02022	-0.40198	-0.78146	-1.78516	-1.34199	-0.57873	-0.31087	-0.41274	-0.81079	1.6461	1.40965	1.03177	2.72542	1.30886	1.37941	1.53098	1.42425	1.38446	1.27049	1.19351	1.12872	0.95625	0.82535	0.77289	0.64236	0.54269	0.47913	0.2974	0.20937	0.04249
1.13885	9.98	0	1.3784	-0.31765	1.80003	0.70674	-0.12274	-1.6038	0.07922	0.48521	0.1941	-1.85387	-1.95861	-1.24336	-0.86423	-0.37407	-0.5499	-0.51798	-0.01051	0.12415	-0.27067	-0.66254	-1.69897	-1.27003	-0.50446	-0.24003	-0.36101	-0.76372	1.6276	1.41088	1.03275	2.73064	1.32996	1.40975	1.56516	1.41367	1.34679	1.20049	1.10843	1.06942	0.91234	0.80656	0.75119	0.6195	0.5236	0.4898	0.33132	0.24647	0.1444
1.04735	9.88	0	1.27669	-0.35291	1.549	0.64593	-0.15286	-1.81816	0.06288	0.40888	0.12512	-2.12494	-2.00877	-1.34775	-0.92082	-0.44213	-0.50557	-0.50114	-0.04692	0.03787	-0.36653	-0.76145	-1.84164	-1.451	-0.64206	-0.28786	-0.40517	-0.82507	1.61499	1.41355	1.031	2.78708	1.38342	1.4583	1.63031	1.50507	1.44352	1.27371	1.1561	1.09215	0.9427	0.83604	0.8144	0.65881	0.56853	0.53782	0.36952	0.24852	0.25661
1.31326	10.43	1	1.27531	-0.34404	1.81023	0.49377	-0.36906	-2.3098	-0.28142	0.20058	0.15709	-2.60206	-2.46852	-1.92445	-1.39254	-0.78622	-0.79344	-0.83387	-0.29705	-0.16717	-0.55642	-0.91829	-1.78516	-1.12148	-0.38732	-0.31283	-0.50934	-0.87419	1.61012	1.40964	1.04271	2.76176	1.30688	1.35145	1.48035	1.30474	1.20205	0.98378	0.82792	0.74149	0.57705	0.51252	0.4427	0.33627	0.24245	0.16065	0.00514	-0.12771	-0.22013
1.28811	9.9	0	1.28601	-0.36428	1.59988	0.59387	-0.13573	-2.11351	-0.03863	0.28574	0.25725	-2.63827	-2.10791	-1.42251	-1.00833	-0.51841	-0.63116	-0.5986	-0.16864	-0.09211	-0.50599	-0.87063	-1.75203	-1.10846	-0.33124	-0.18052	-0.36663	-0.7812	1.6219	1.41193	1.04059	2.79075	1.36087	1.4105	1.55759	1.40308	1.32814	1.15541	1.03457	0.95378	0.81355	0.73564	0.72134	0.66298	0.65367	0.70206	0.64133	0.59027	0.57431
1.35051	10.69	1	1.21932	-0.38853	1.60423	0.6161	-0.17308	-1.55752	-0.02114	0.40137	0.09552	-1.8041	-1.86012	-1.28904	-0.89894	-0.48399	-0.62397	-0.65521	-0.10325	0.04669	-0.34476	-0.74618	-1.85699	-1.45469	-0.66918	-0.32551	-0.40727	-0.80355	1.62065	1.40967	1.02905	2.76536	1.27029	1.33056	1.47966	1.35703	1.29916	1.13163	1.0255	0.96637	0.76698	0.6168	0.54701	0.38705	0.28684	0.22432	0.07659	-0.01579	-0.05622
1.12489	10.64	0	1.33102	-0.32847	1.78247	0.6258	-0.34525	-2.4318	-0.1405	0.40283	0.13868	-2.58503	-2.82391	-1.86328	-1.41229	-0.61225	-0.70027	-0.63865	-0.08725	0.04155	-0.35655	-0.74618	-1.75696	-1.24336	-0.51117	-0.30155	-0.44322	-0.82391	1.60283	1.41079	1.03552	2.84125	1.26392	1.33841	1.4785	1.31185	1.21998	1.02832	0.90746	0.81608	0.65206	0.53662	0.47087	0.32418	0.30412	0.28577	0.09359	0.0589	-0.02228
0.77208	10.07	0	1.21005	-0.38105	1.36922	0.597	-0.28542	-2.50864	-0.1143	0.34232	0.16107	-2.79588	-2.72125	-1.76195	-1.4045	-0.59688	-0.63153	-0.61261	-0.13242	-0.02877	-0.42193	-0.803	-1.77469	-1.26043	-0.51727	-0.2594	-0.40088	-0.80052	1.60623	1.41114	1.03454	2.72891	1.1758	1.26158	1.44757	1.3527	1.33606	1.23704	1.18912	1.13513	0.95569	0.8138	0.73852	0.57788	0.53487	0.54819	0.40198	0.3496	0.34439
0.82995	10.23	1	1.20629	-0.40541	1.67761	0.4644	-0.17005	-1.6968	-0.07119	0.03141	0.22554	-2	-1.93554	-1.40121	-0.88339	-0.72033	-0.58905	-0.67407	-0.35507	-0.37997	-0.81559	-1.1209	-1.82681	-1.15428	-0.36876	-0.18442	-0.42308	-0.87031	1.62525	1.41346	1.04211	2.75365	1.27815	1.34974	1.51016	1.39148	1.35099	1.20618	1.1371	1.08797	0.91318	0.81371	0.7719	0.62399	0.5414	0.49798	0.33436	0.2099	0.08432
0.81864	10.55	0	1.17493	-0.39451	1.49136	0.7815	-0.10149	-2.11919	0.10819	0.55549	0.24274	-2.40894	-2.13668	-1.43063	-1.1209	-0.37284	-0.46155	-0.35763	0.11734	0.18486	-0.24245	-0.64455	-1.74232	-1.17914	-0.42354	-0.1523	-0.30998	-0.74184	1.58878	1.41602	1.03253	2.75841	1.26234	1.36504	1.54786	1.42426	1.3836	1.22789	1.14937	1.12987	1.00565	0.92514	0.90644	0.76645	0.71996	0.68467	0.56314	0.47574	0.47192
1.13601	9.83	1	1.19866	-0.39925	1.43297	0.65468	-0.11481	-1.35556	0.05323	0.41878	0.15585	-1.5867	-1.72584	-1.17783	-0.79237	-0.46597	-0.57626	-0.53477	-0.04643	0.05235	-0.35922	-0.75007	-1.79049	-1.31247	-0.55642	-0.25267	-0.40517	-0.82798	1.62273	1.41332	1.03308	2.74637	1.23325	1.33646	1.51028	1.37737	1.29564	1.13609	1.02449	0.97236	0.81646	0.73507	0.724	0.60995	0.54241	0.52548	0.3991	0.3236	0.33109
1.26224	10.27	0	1.31366	-0.34597	1.75051	0.73528	-0.31704	-2.33724	0.00617	0.51849	0.19039	-2.33724	-4	-1.83863	-1.3098	-0.51784	-0.55409	-0.44977	0.05173	0.15293	-0.2594	-0.65072	-1.66959	-1.22841	-0.49107	-0.22556	-0.39244	-0.80604	1.59893	1.41435	1.03492	2.81867	1.2339	1.33143	1.4912	1.37269	1.31347	1.19339	1.11179	1.06783	0.8954	0.75732	0.71321	0.56059	0.487	0.42713	0.31677	0.22923	0.19957
1.00409	9.87	0	1.24551	-0.37279	1.65321	0.68564	0.15345	-0.8318	0.24724	0.47638	0.12428	-1.04818	-1.25415	-0.73306	-0.44141	-0.19051	-0.47899	-0.58586	-0.05829	0.11982	-0.24864	-0.64608	-1.73993	-1.52578	-0.83121	-0.27827	-0.33885	-0.74594	1.6813	1.40757	1.02427	2.77568	1.34965	1.41751	1.55544	1.39152	1.32765	1.19774	1.11593	1.09384	0.93233	0.8186	0.77538	0.61203	0.51188	0.48464	0.32565	0.23709	0.22185
0.78622	9.79	0	1.24993	-0.36691	1.5955	0.66034	-0.4395	-2.67778	-0.31069	0.42755	0.24423	-2.56864	-4	-2.67778	-2.05552	-0.82915	-0.9838	-0.64016	-0.06213	0.06922	-0.34756	-0.73142	-1.67985	-1.09259	-0.35145	-0.19138	-0.37924	-0.78622	1.5989	1.41137	1.03954	2.71425	1.38929	1.46179	1.62502	1.4969	1.46208	1.34631	1.2894	1.24598	1.0867	1.01002	0.99469	0.89697	0.8448	0.83448	0.70595	0.63057	0.56286
1.32371	10.1	1	1.26293	-0.35558	1.74507	0.58663	-0.04369	-1.5157	0.07445	0.31829	0.17739	-1.84466	-1.72584	-1.11182	-0.7093	-0.36261	-0.57757	-0.65916	-0.18363	-0.04668	-0.4325	-0.80911	-1.79049	-1.26201	-0.48852	-0.2887	-0.39534	-0.79075	1.64296	1.40962	1.03392	2.72008	1.33855	1.40755	1.59152	1.49617	1.4619	1.30103	1.17367	1.08661	0.88689	0.79256	0.73047	0.57015	0.49634	0.47017	0.33912	0.31527	0.26437
1.07227	10.15	0	1.3126	-0.35364	1.7364	0.69273	-0.26265	-2.65758	-0.08497	0.48067	0.19827	-3.09691	-2.63827	-1.63451	-1.30892	-0.5123	-0.75424	-0.54883	-0.0067	0.1208	-0.28685	-0.68173	-1.72354	-1.20204	-0.44237	-0.2505	-0.38101	-0.77109	1.6062	1.41157	1.03572	2.71731	1.21898	1.30366	1.50259	1.38963	1.36473	1.23739	1.13415	1.0681	0.91394	0.83037	0.80553	0.69272	0.63057	0.60412	0.43594	0.33579	0.24832
0.69417	9.88	0	1.27784	-0.33104	1.71096	0.62516	-0.36744	-2.05061	-0.1725	0.3867	0.17949	-2.20761	-2.63827	-1.85078	-1.31247	-0.73447	-0.74232	-0.62782	-0.09491	0.02457	-0.38268	-0.76981	-1.75203	-1.22621	-0.46092	-0.2368	-0.42022	-0.83121	1.6053	1.41172	1.03732	2.75591	1.24152	1.32651	1.50481	1.36502	1.31858	1.18461	1.10475	1.05933	0.91893	0.84475	0.81217	0.70329	0.62611	0.61367	0.46447	0.39309	0.34407
1.0294	10.37	1	1.23553	-0.3894	1.79727	0.54326	-0.45494	-3.30103	-0.35448	0.27066	0.19114	-3.1549	-4	-2.56864	-1.82681	-0.84618	-0.90032	-0.80079	-0.23515	-0.09248	-0.48812	-0.85201	-1.72125	-1.08197	-0.35262	-0.28819	-0.4773	-0.84558	1.60726	1.40974	1.04342	2.82294	1.16683	1.23852	1.38786	1.22825	1.15757	1.00278	0.92686	0.85948	0.68766	0.5696	0.49402	0.36575	0.28524	0.24891	0.08176	0.04514	0.0809
0.88345	10.38	1	1.18921	-0.40932	1.54777	0.58444	0.03334	-1.32331	0.17409	0.29557	0.16173	-1.63264	-1.5391	-0.97757	-0.55549	-0.27384	-0.45992	-0.65228	-0.1997	-0.07022	-0.45917	-0.82915	-1.79317	-1.17134	-0.42748	-0.33866	-0.45408	-0.82944	1.65267	1.41002	1.03697	2.78978	1.27995	1.3464	1.50408	1.36334	1.26262	1.06774	0.94154	0.85776	0.70493	0.66096	0.6173	0.51474	0.48565	0.46347	0.36798	0.33292	0.29373
1.02947	9.89	0	1.19285	-0.37361	1.43775	0.69897	-0.43557	-3.52288	-0.38595	0.43019	0.35898	-2.67778	-4	-4	-4	-0.80995	-1.1798	-0.65482	-0.06419	0.06655	-0.35272	-0.7093	-1.53165	-0.85232	-0.13912	-0.11255	-0.36422	-0.75227	1.60031	1.41046	1.05194	2.79235	1.36002	1.45831	1.64626	1.52161	1.4572	1.29865	1.19053	1.10608	0.96491	0.89447	0.87465	0.76997	0.68977	0.63873	0.47918	0.39711	0.32418
0.98115	10.52	0	1.18865	-0.42446	1.43933	0.57386	-0.46155	-2.40894	-0.29766	0.33471	0.15673	-2.48149	-4	-2.25964	-1.64207	-0.78941	-0.84771	-0.77573	-0.18046	-0.02255	-0.41308	-0.7929	-1.73518	-1.17587	-0.44515	-0.30086	-0.46193	-0.83863	1.60694	1.40929	1.03866	2.78734	1.21541	1.30186	1.45954	1.30556	1.23106	1.05935	0.9621	0.9299	0.80811	0.74782	0.70227	0.53782	0.44308	0.38705	0.25007	0.19299	0.1635
0.95024	9.89	0	1.31555	-0.29536	1.75967	0.60468	-0.09556	-1.66756	0.05135	0.3542	0.14364	-2	-1.85078	-1.22548	-0.82857	-0.41533	-0.55222	-0.58336	-0.12165	-0.01444	-0.4076	-0.7967	-1.84771	-1.40894	-0.6005	-0.27572	-0.3886	-0.7997	1.62761	1.41127	1.03115	2.7095	1.25739	1.33037	1.4809	1.33893	1.29906	1.16329	1.11893	1.11043	0.97707	0.85805	0.7726	0.61904	0.53209	0.48328	0.3077	0.24126	0.21307
0.98015	10	1	1.23679	-0.40937	1.81157	0.67785	-0.1139	-1.47886	0.09485	0.43109	0.18184	-1.7167	-1.82681	-1.2204	-0.84194	-0.39137	-0.48652	-0.50948	-0.03962	0.06138	-0.34008	-0.72308	-1.7122	-1.16749	-0.44563	-0.25767	-0.41714	-0.81304	1.62196	1.41257	1.03698	2.75053	1.31649	1.35411	1.51771	1.39857	1.35931	1.22076	1.09797	0.99221	0.80467	0.69873	0.64153	0.48863	0.42867	0.41867	0.26587	0.22903	0.19033
0.89389	9.77	0	1.22943	-0.39641	1.5682	0.69423	-0.14116	-1.78781	0.06431	0.44456	0.23812	-2.08092	-2.05061	-1.30892	-0.93704	-0.36131	-0.53121	-0.564	-0.05517	0.0777	-0.30865	-0.68215	-1.6216	-1.01773	-0.2999	-0.24268	-0.43688	-0.79778	1.62486	1.40962	1.0443	2.70234	1.03866	1.07719	1.21219	1.07944	1.0317	0.92428	0.8752	0.88013	0.75351	0.66634	0.61655	0.48667	0.43404	0.38407	0.28577	0.23227	0.20347
1.01482	10.37	1	1.22011	-0.37107	1.56348	0.60719	-0.18085	-1.62342	0.00462	0.39132	0.08611	-1.88273	-1.95078	-1.29243	-0.8911	-0.45235	-0.59431	-0.65561	-0.12587	0.03439	-0.34429	-0.73969	-1.81248	-1.52724	-0.73424	-0.34659	-0.41488	-0.80632	1.62894	1.4092	1.02862	2.87272	1.18953	1.23655	1.34868	1.17946	1.12525	1.00493	0.91204	0.86488	0.69565	0.54731	0.44158	0.27712	0.18698	0.16704	0.05344	-0.00311	-0.00835
1.30478	10.06	0	1.36361	-0.31032	1.86864	0.63946	-0.10869	-1.39577	0.05892	0.42589	0.11207	-1.64207	-1.767	-1.14146	-0.77599	-0.37851	-0.58054	-0.63827	-0.09778	0.06963	-0.3083	-0.70049	-1.76195	-1.44009	-0.69443	-0.33003	-0.39362	-0.78225	1.63754	1.40868	1.02841	2.87329	1.17726	1.21314	1.35798	1.2058	1.16272	1.02296	0.9357	0.95802	0.83099	0.6944	0.58734	0.40083	0.24363	0.15922	-0.08669	-0.22013	-0.40053
0.73191	10.45	1	1.20683	-0.41563	1.72754	0.5973	-0.2529	-2.284	-0.04503	0.37561	0.08271	-2.61979	-2.38722	-1.56067	-1.13253	-0.48083	-0.56799	-0.6925	-0.14333	0.01678	-0.35291	-0.74449	-1.79588	-1.4034	-0.65521	-0.35076	-0.4437	-0.81531	1.61624	1.40813	1.03134	2.75869	1.21711	1.29294	1.4476	1.29787	1.24815	1.09225	1.00309	0.99291	0.87132	0.72506	0.64062	0.46275	0.39295	0.38279	0.2895	0.20734	0.152
1.23478	10.36	1	1.32346	-0.29919	1.9196	0.60869	0.05709	-1.22185	0.23111	0.3257	0.10948	-1.4935	-1.52578	-0.94808	-0.58269	-0.25586	-0.34199	-0.49363	-0.125	-0.06258	-0.43415	-0.81079	-1.85078	-1.56225	-0.80024	-0.2815	-0.38352	-0.80883	1.64779	1.41236	1.02757	2.77913	1.24144	1.30489	1.47098	1.34073	1.30056	1.19564	1.13928	1.02716	0.76609	0.58412	0.46061	0.28309	0.17747	0.11075	-0.02996	-0.12219	-0.17146
0.99197	9.75	1	1.18949	-0.3916	1.42975	0.71254	-0.20266	-1.767	0.0325	0.47696	0.21176	-1.98297	-2.16115	-1.4437	-1.11521	-0.4124	-0.54016	-0.51399	-0.00122	0.10938	-0.29286	-0.67223	-1.63451	-1.03292	-0.34409	-0.26384	-0.4364	-0.80107	1.60692	1.4119	1.04139	2.76568	1.24434	1.30361	1.44878	1.31216	1.27794	1.16372	1.0827	1.05225	0.91331	0.84421	0.83083	0.70737	0.65528	0.60669	0.48633	0.39877	0.34942
0.99785	10.59	0	1.19756	-0.37902	1.56585	0.69225	-0.14333	-1.84164	0.08023	0.48186	0.12574	-2.13077	-2.04096	-1.32422	-0.94808	-0.35655	-0.50962	-0.51899	-0.00833	0.12084	-0.27262	-0.67142	-1.76195	-1.33536	-0.58403	-0.33564	-0.40605	-0.78835	1.61762	1.41102	1.03104	2.75643	1.25659	1.31567	1.463	1.30699	1.24316	1.10119	1.04092	1.00155	0.88461	0.73772	0.69731	0.5414	0.45846	0.42636	0.25871	0.16844	0.09275
0.86234	9.88	1	1.27439	-0.35218	1.67943	0.63292	-0.06263	-1.48945	0.03455	0.3739	0.22693	-1.77469	-1.767	-1.14997	-0.82652	-0.37202	-0.64647	-0.61654	-0.1268	0.00886	-0.38574	-0.76195	-1.70996	-1.10568	-0.3711	-0.25885	-0.3751	-0.75821	1.63638	1.40982	1.03771	2.82351	1.33955	1.41569	1.57997	1.44497	1.40678	1.28174	1.23318	1.19113	1.03629	0.90089	0.83357	0.67056	0.57182	0.53752	0.37151	0.26829	0.22247
1.25113	10.27	1	1.37401	-0.27839	2.14922	0.55519	-0.25735	-1.63264	-0.15267	0.27217	0.21187	-1.86012	-2.14267	-1.43063	-1.0348	-0.59929	-0.74836	-0.8514	-0.27935	-0.08986	-0.4542	-0.80771	-1.65758	-1.10128	-0.39041	-0.24451	-0.42045	-0.79888	1.63146	1.40714	1.03989	2.82135	1.32138	1.35117	1.47912	1.29708	1.2156	1.09234	1.00144	0.91217	0.73848	0.61278	0.55745	0.39628	0.3	0.23649	0.10995	-0.04922	-0.12082
0.98169	10.02	0	1.23198	-0.36544	1.63347	0.67703	-0.12182	-1.5817	0.02148	0.36897	0.3285	-1.85387	-1.86328	-1.27246	-0.87354	-0.43688	-0.59671	-0.59482	-0.10757	-0.00542	-0.41499	-0.76296	-1.57675	-0.83505	-0.11424	-0.16059	-0.46865	-0.82944	1.62488	1.41082	1.0575	2.82402	1.23541	1.3079	1.46364	1.32925	1.2559	1.091	1.01032	1.01862	0.85024	0.72134	0.64345	0.49929	0.40328	0.36173	0.17333	0.05344	-0.04119
0.63535	10.36	1	1.21669	-0.38839	1.63144	0.60523	-0.01516	-1.36957	0.10981	0.34635	0.17173	-1.65561	-1.65758	-1.04866	-0.63507	-0.34833	-0.52754	-0.66434	-0.168	-0.01354	-0.3934	-0.77521	-1.79049	-1.41454	-0.62142	-0.23845	-0.34505	-0.76574	1.64853	1.40874	1.02756	2.84199	1.21139	1.28623	1.46384	1.3411	1.29994	1.1729	1.10766	1.0866	0.95198	0.86864	0.8451	0.69636	0.62737	0.54448	0.4088	0.25285	0.23215
1.16799	10.34	0	1.34791	-0.32468	1.74741	0.66903	-0.00178	-1.35655	0.2174	0.45709	0.06412	-1.64017	-1.64397	-0.99611	-0.59825	-0.20294	-0.40893	-0.58087	-0.06971	0.09844	-0.2697	-0.65817	-1.72816	-1.44009	-0.75845	-0.45655	-0.44129	-0.7986	1.65271	1.40845	1.02735	2.76792	1.22033	1.30091	1.4697	1.33702	1.27126	1.13742	1.06394	1.04706	0.91879	0.82877	0.76384	0.61308	0.50928	0.49136	0.35111	0.31934	0.31469
0.90678	9.95	0	1.14799	-0.41559	1.29447	0.68808	-0.18416	-2.14267	-0.021	0.44347	0.25003	-2.45593	-2.26761	-1.48149	-1.11976	-0.43156	-0.6169	-0.59671	-0.05616	0.08217	-0.31533	-0.69616	-1.64975	-1.01637	-0.28659	-0.23218	-0.40362	-0.77211	1.61535	1.40943	1.04275	2.7998	1.24173	1.32268	1.48394	1.36115	1.31795	1.21137	1.13398	1.07127	0.90309	0.76343	0.72268	0.58703	0.51077	0.50098	0.34242	0.27364	0.29127
1.50318	10.13	1	1.31576	-0.33356	1.93802	0.65733	0.03177	-1.16941	0.22079	0.4414	0.07434	-1.42251	-1.51856	-0.9165	-0.5268	-0.20135	-0.40816	-0.66696	-0.11289	0.08888	-0.27035	-0.65718	-1.71444	-1.43415	-0.78094	-0.41771	-0.4133	-0.77754	1.66302	1.40615	1.02525	2.77372	1.22911	1.2964	1.43373	1.29885	1.25337	1.14309	1.11513	1.11759	0.98752	0.88676	0.80795	0.58787	0.48294	0.42558	0.26155	0.16914	0.04139
1.02991	9.99	1	1.25959	-0.36726	1.82866	0.68862	0.08874	-1.00877	0.20142	0.45991	0.18839	-1.25181	-1.37986	-0.83003	-0.51173	-0.22519	-0.52666	-0.57725	-0.06093	0.09927	-0.28001	-0.66595	-1.70115	-1.21042	-0.50169	-0.26761	-0.37008	-0.75845	1.66463	1.40856	1.03298	2.78306	1.24239	1.31085	1.46524	1.37727	1.39607	1.28174	1.10152	0.96074	0.73278	0.64204	0.62004	0.52597	0.40165	0.42636	0.29896	0.21434	0.18698
0.91149	10.43	1	1.21431	-0.37528	1.77525	0.7146	-0.11634	-1.85387	0.0389	0.49477	0.223	-2.17393	-2.05061	-1.3054	-0.9784	-0.35438	-0.60467	-0.55941	-0.00798	0.13615	-0.25916	-0.65053	-1.68194	-1.14327	-0.41285	-0.24086	-0.34756	-0.73119	1.6195	1.40922	1.03384	2.82187	1.12331	1.18651	1.33138	1.18034	1.12941	0.99979	0.97159	1.00981	0.94189	0.88136	0.85719	0.69419	0.59106	0.50386	0.3276	0.18089	0.13186
0.97663	9.74	0	1.20466	-0.39323	1.45025	0.63145	-0.20726	-1.56864	-0.08725	0.39122	0.19907	-1.74715	-2.07572	-1.4389	-1.06248	-0.56751	-0.70246	-0.64187	-0.10607	0.03278	-0.3712	-0.75671	-1.7167	-1.22768	-0.48598	-0.2389	-0.36161	-0.77573	1.6212	1.41058	1.03226	2.80389	1.25653	1.31791	1.45321	1.29854	1.23154	1.07206	1.0035	0.98324	0.8498	0.77987	0.74597	0.58653	0.5411	0.49535	0.37107	0.30258	0.29792
1.10564	10.53	0	1.22194	-0.3799	1.52892	0.65873	-0.1048	-1.27984	-0.01448	0.43438	0.20287	-1.49214	-1.70553	-1.14569	-0.84832	-0.44721	-0.73542	-0.63358	-0.07993	0.07867	-0.31777	-0.70841	-1.70774	-1.18177	-0.43973	-0.24949	-0.37304	-0.76624	1.63519	1.40948	1.03518	2.81695	1.23251	1.32638	1.48572	1.33646	1.29968	1.18435	1.10413	1.02168	0.83614	0.73354	0.68059	0.5272	0.42051	0.33436	0.15272	0.05527	-0.0052
0.86169	9.95	1	1.11926	-0.44865	1.3032	0.62896	-0.18609	-2.04576	-0.01655	0.36496	0.20077	-2.36653	-2.30103	-1.48017	-1.18376	-0.47237	-0.58269	-0.54424	-0.10034	-0.01215	-0.40994	-0.78357	-1.71897	-1.17328	-0.44261	-0.24834	-0.3869	-0.78357	1.61498	1.41217	1.03671	2.78896	1.25274	1.31722	1.46307	1.31372	1.25146	1.10152	1.01324	0.9579	0.80424	0.7102	0.68189	0.56904	0.50933	0.48868	0.35721	0.2974	0.32222
1.35801	9.98	0	1.29402	-0.32063	1.7767	0.58965	-0.26051	-1.7167	-0.13513	0.35562	0.15631	-1.9431	-2.12494	-1.46218	-1.0655	-0.57988	-0.75895	-0.75227	-0.17115	0.00139	-0.38479	-0.76904	-1.74715	-1.24412	-0.50196	-0.30295	-0.4159	-0.80079	1.62316	1.40863	1.03437	2.76555	1.23106	1.3118	1.47633	1.35006	1.29389	1.1918	1.13898	1.10372	0.93714	0.79055	0.74726	0.57071	0.43971	0.39794	0.20541	0.12416	0.01324
0.9367	10.07	0	1.31576	-0.30999	1.70927	0.68124	-0.3831	-2.52288	-0.13389	0.45071	0.20642	-2.48149	-4	-2.19382	-1.64397	-0.67944	-0.71874	-0.529	-0.01296	0.08386	-0.33564	-0.7201	-1.68825	-1.15677	-0.43439	-0.23033	-0.40165	-0.81644	1.59555	1.41394	1.03702	2.64657	1.3443	1.42589	1.61152	1.50509	1.45076	1.29199	1.1727	1.08881	0.91545	0.82623	0.77085	0.60077	0.49369	0.43289	0.24657	0.12494	0.09192
0.72879	9.77	0	1.20602	-0.34972	1.45637	0.6593	-0.32726	-2.35655	-0.12482	0.38164	0.27346	-2.49485	-3.30103	-1.9101	-1.44491	-0.6247	-0.67778	-0.59108	-0.08884	0.00839	-0.40187	-0.7612	-1.61439	-0.95234	-0.23845	-0.19165	-0.44189	-0.8242	1.60424	1.41192	1.04847	2.81371	1.26448	1.32138	1.47616	1.33959	1.28432	1.11861	1.01444	0.96804	0.84687	0.75132	0.6923	0.51726	0.40573	0.35264	0.22984	0.14018	0.04977
0.67065	9.81	0	1.16732	-0.3477	1.43457	0.62597	-0.022	-1.27737	0.15333	0.38933	0.09117	-1.52871	-1.61979	-1.0348	-0.67944	-0.32012	-0.45568	-0.53835	-0.09426	0.0187	-0.36121	-0.75105	-1.82102	-1.56225	-0.78888	-0.31876	-0.40583	-0.81361	1.64216	1.41148	1.02828	2.75063	1.16137	1.255	1.46319	1.39265	1.37363	1.27875	1.2147	1.19751	1.06435	0.96692	0.92111	0.80372	0.683	0.65348	0.48784	0.37971	0.30103
1.35989	10.49	0	1.25888	-0.39641	1.68842	0.61865	-0.42022	-2.72125	-0.38206	0.32152	0.30647	-2.67778	-4	-4	-1.95861	-0.98255	-0.99396	-0.69702	-0.14776	-0.04759	-0.47717	-0.82857	-1.63451	-0.93107	-0.20156	-0.144	-0.41162	-0.81616	1.59937	1.41165	1.04969	2.77215	1.1234	1.17722	1.33824	1.21916	1.18994	1.13087	1.10551	1.13042	1.01877	0.90006	0.79819	0.59934	0.49446	0.50816	0.40796	0.3176	0.27748
0.99308	9.98	0	1.28959	-0.3394	1.65706	0.59366	-0.09184	-1.57512	0.05142	0.32832	0.17214	-1.88273	-1.83268	-1.19111	-0.75473	-0.42876	-0.57479	-0.6269	-0.15858	-0.03863	-0.43215	-0.80855	-1.78781	-1.35952	-0.5743	-0.25189	-0.37489	-0.79453	1.63614	1.41091	1.03094	2.79787	0.99442	1.08209	1.26951	1.18689	1.20374	1.14939	1.08764	0.97261	0.7484	0.63849	0.52252	0.36849	0.25527	0.15719	0.03919	-0.01597	-0.05937
0.92798	10.21	0	1.22686	-0.38676	1.57634	0.6477	-0.21839	-1.5986	-0.08613	0.39824	0.24202	-1.81248	-2.10791	-1.39041	-1.00349	-0.57741	-0.75845	-0.6247	-0.1027	0.03707	-0.36572	-0.7428	-1.67162	-1.15989	-0.41195	-0.19051	-0.34853	-0.76498	1.62582	1.4107	1.03587	2.67078	1.32414	1.39939	1.5701	1.43873	1.38561	1.24867	1.16984	1.14093	1.01042	0.92673	0.89854	0.76039	0.67604	0.62912	0.49929	0.42636	0.35902
1.24695	9.99	0	1.3442	-0.31942	1.76567	0.70947	-0.27417	-2.14267	0.04953	0.52711	0.05545	-2.3279	-2.76955	-1.51428	-1.13668	-0.38342	-0.52754	-0.52607	0.01866	0.16873	-0.21233	-0.61208	-1.71897	-1.55284	-0.85449	-0.39265	-0.42608	-0.79751	1.61328	1.41009	1.027	2.70735	1.34509	1.42659	1.617	1.51804	1.46673	1.31806	1.20663	1.13642	0.96893	0.8716	0.81876	0.68059	0.55313	0.5045	0.36753	0.27548	0.26041
1.00705	10	1	1.21827	-0.39477	1.59439	0.76927	-0.18655	-1.87289	-0.02237	0.49421	0.36788	-2.07058	-2.14874	-1.59007	-1.44733	-0.44454	-0.62106	-0.47703	0.04246	0.12103	-0.31462	-0.67572	-1.51999	-0.73095	-0.03739	-0.14261	-0.45842	-0.79806	1.58871	1.41356	1.06173	2.78706	1.28507	1.37579	1.55527	1.44453	1.39161	1.25734	1.1664	1.12214	0.94694	0.86077	0.83342	0.69461	0.60412	0.57678	0.42674	0.34336	0.26268
1.06535	10.57	1	1.21378	-0.40042	1.68305	0.50413	-0.40517	-1.85387	-0.3533	0.20968	0.18938	-2.02687	-2.46852	-1.88941	-1.36856	-0.89177	-0.88672	-0.89449	-0.31444	-0.1507	-0.5394	-0.89517	-1.72584	-1.09963	-0.371	-0.27728	-0.46712	-0.84649	1.61609	1.40894	1.04205	2.77325	1.15222	1.2221	1.37124	1.22562	1.1955	1.07197	1.02803	0.9728	0.78482	0.6969	0.65687	0.49103	0.40328	0.37326	0.23828	0.14018	0.16774
1.14841	10.68	0	1.3294	-0.29869	1.92891	0.72457	-0.19355	-1.80688	0.10894	0.53228	0.10459	-2.03152	-2.37675	-1.32422	-0.95429	-0.31354	-0.49322	-0.51713	0.01423	0.17246	-0.20204	-0.5938	-1.65169	-1.46218	-0.78068	-0.35615	-0.39567	-0.77032	1.62807	1.40932	1.0273	2.70813	1.00575	1.08746	1.28222	1.17554	1.16421	1.08099	1.00412	0.92317	0.74392	0.6279	0.60541	0.45083	0.35218	0.40369	0.24774	0.22678	0.18225
1.01006	10.54	0	1.14644	-0.43344	1.19866	0.66325	-0.35164	-2.36653	-0.33734	0.40458	0.31931	-2.42022	-4	-2.06048	-1.85078	-0.78383	-1.16685	-0.66575	-0.09735	0.04509	-0.37079	-0.74064	-1.60906	-0.9859	-0.238	-0.12889	-0.33687	-0.74449	1.61203	1.41028	1.04446	2.74999	1.2725	1.32585	1.48021	1.35644	1.3195	1.20483	1.13179	1.11971	0.99459	0.92391	0.88797	0.74671	0.65367	0.64392	0.50028	0.43366	0.37762
0.79407	9.95	0	1.20871	-0.39021	1.36361	0.62329	0.15461	-0.96059	0.22868	0.32253	0.25239	-1.19179	-1.33913	-0.79915	-0.45544	-0.21703	-0.47808	-0.61297	-0.18442	-0.04547	-0.4318	-0.79534	-1.69037	-1.15552	-0.41296	-0.20649	-0.32578	-0.744	1.68194	1.40955	1.03367	2.73529	1.25291	1.30688	1.46065	1.32153	1.28961	1.15764	1.06267	1.04876	0.90618	0.82669	0.76414	0.55255	0.45193	0.3942	0.23589	0.15635	0.1311
1.05611	10.11	0	1.27114	-0.33321	1.69373	0.6389	-0.09658	-1.38934	0.0535	0.421	0.15661	-1.62893	-1.84466	-1.12378	-0.79942	-0.35448	-0.64168	-0.63979	-0.12194	0.06337	-0.30706	-0.68994	-1.68403	-1.44733	-0.727	-0.31247	-0.33339	-0.72909	1.65023	1.40809	1.0254	2.8281	1.24233	1.3464	1.51995	1.40475	1.37195	1.2559	1.22054	1.20676	1.05097	0.95768	0.91482	0.75351	0.63706	0.50708	0.29635	0.11632	0.06517
1.126	10.35	1	1.25382	-0.39493	1.60423	0.68395	-0.45593	-4	-0.2186	0.44522	0.25928	-4	-4	-4	-4	-0.70841	-0.84103	-0.57186	-0.04287	0.07976	-0.3279	-0.70137	-1.6073	-1.05651	-0.33227	-0.19084	-0.38437	-0.78173	1.60275	1.41193	1.04191	2.81871	1.16172	1.23601	1.3962	1.27201	1.23727	1.10543	1.02929	1.02745	0.90218	0.8186	0.79222	0.64603	0.56904	0.52039	0.39628	0.30515	0.30617
1.18777	10.1	1	1.29666	-0.34091	1.69984	0.61631	-0.27943	-1.94692	-0.09162	0.36601	0.18304	-2.18046	-2.31876	-1.57512	-1.10237	-0.56479	-0.66374	-0.69037	-0.13686	0.00402	-0.38626	-0.76195	-1.70553	-1.1349	-0.41173	-0.27794	-0.44636	-0.8274	1.61509	1.40968	1.03908	2.76332	1.23541	1.32335	1.49402	1.35507	1.27739	1.11782	1.047	1.04308	0.90785	0.84198	0.827	0.72252	0.64251	0.61203	0.46912	0.39127	0.30719
0.84078	10.02	1	1.20629	-0.40532	1.76343	0.67046	0.02107	-1.67985	0.22986	0.3324	0.24002	-2.05061	-1.78781	-1.16558	-0.80189	-0.28946	-0.28693	-0.3363	-0.02549	-0.08799	-0.52143	-0.87322	-1.76447	-1.11577	-0.37955	-0.16387	-0.37603	-0.81702	1.61365	1.41886	1.04006	2.7669	1.2307	1.27547	1.41168	1.23206	1.16326	1.00803	0.91311	0.8655	0.72564	0.6071	0.5794	0.42867	0.34895	0.35475	0.18564	0.05436	-0.01773
0.58144	10.01	1	1.16346	-0.39557	1.51322	0.67143	-0.28492	-3.04576	-0.07531	0.40104	0.25027	-3.09691	-3	-1.9393	-1.4935	-0.59964	-0.59808	-0.51329	-0.04201	0.02498	-0.39903	-0.77134	-1.68194	-1.02872	-0.30268	-0.18735	-0.40705	-0.81135	1.59447	1.41399	1.04336	2.79833	1.31607	1.38155	1.56912	1.47487	1.45626	1.33898	1.25716	1.19925	1.01564	0.90218	0.84745	0.69083	0.60796	0.54081	0.41814	0.32954	0.29426
1.23484	9.92	1	1.31534	-0.35641	1.72428	0.62179	-0.176	-1.43533	0.0244	0.38086	0.15452	-1.65169	-1.9393	-1.25104	-0.88041	-0.46725	-0.60363	-0.59757	-0.12131	0.01267	-0.36947	-0.74497	-1.69037	-1.32239	-0.60467	-0.28828	-0.4076	-0.81474	1.6359	1.41109	1.03267	2.88925	1.35889	1.39358	1.53614	1.39186	1.35029	1.23318	1.17131	1.17554	1.02099	0.87795	0.75787	0.59053	0.46912	0.48192	0.34383	0.27602	0.18833
1.19553	10.25	0	1.32552	-0.34739	1.63144	0.79409	-0.23418	-1.95861	0.1069	0.57121	0.26195	-2.08092	-4	-1.51856	-1.05998	-0.38101	-0.47302	-0.41578	0.08643	0.20575	-0.19484	-0.57692	-1.54516	-1.08092	-0.36121	-0.16033	-0.36927	-0.77006	1.6142	1.41288	1.03983	2.7352	1.23027	1.32624	1.52956	1.46908	1.47846	1.40589	1.35525	1.32315	1.17471	1.07311	0.98281	0.80827	0.70124	0.64416	0.45484	0.35675	0.27438
0.65706	10.16	0	1.25575	-0.34486	1.62737	0.66924	-0.48043	-4	-0.23084	0.43046	0.253	-2.79588	-4	-4	-2.56864	-0.72354	-0.84345	-0.61889	-0.07582	0.0658	-0.32716	-0.69529	-1.58838	-1.13549	-0.42125	-0.17328	-0.34911	-0.75746	1.61038	1.41044	1.03696	2.72647	1.25836	1.28346	1.4269	1.27096	1.25389	1.15836	1.09317	1.03227	0.84005	0.7719	0.7343	0.63395	0.61228	0.62668	0.49336	0.40287	0.36352
1.28034	10.57	0	1.31492	-0.31606	1.79099	0.55867	-0.19098	-1.4828	-0.16851	0.33433	0.14292	-1.68194	-1.9431	-1.34775	-0.98759	-0.61154	-0.86107	-0.80107	-0.19949	-0.013	-0.4045	-0.80052	-1.82681	-1.53611	-0.72862	-0.29886	-0.33273	-0.75326	1.63107	1.40829	1.02363	2.75324	1.21453	1.30591	1.50347	1.43136	1.4443	1.36033	1.28405	1.22185	1.0203	0.86361	0.80016	0.64204	0.58734	0.58412	0.43707	0.35218	0.32271
1.14576	10.07	1	1.19811	-0.38829	1.53275	0.71193	-0.15627	-1.59007	0.03559	0.49978	0.20855	-1.81531	-2.07058	-1.2652	-0.93667	-0.37665	-0.63171	-0.57025	-0.02228	0.14289	-0.24321	-0.6306	-1.63451	-1.2204	-0.49431	-0.25088	-0.34496	-0.73353	1.63227	1.40888	1.032	2.78211	1.25653	1.29136	1.41901	1.26109	1.22266	1.11147	1.07346	1.02996	0.86205	0.73278	0.68638	0.54525	0.47052	0.44008	0.25756	0.20412	0.10914
1.12226	9.9	1	1.18298	-0.39838	1.63949	0.63803	-0.13484	-1.50307	0.08973	0.37831	0.16355	-1.74473	-1.88606	-1.23508	-0.80911	-0.42067	-0.49458	-0.5373	-0.09098	0.00415	-0.3919	-0.76472	-1.71444	-1.25026	-0.52302	-0.27811	-0.43051	-0.83893	1.62936	1.4129	1.03547	2.77104	1.34336	1.40512	1.52996	1.38895	1.33152	1.19761	1.11521	1.11948	0.97816	0.88339	0.82267	0.64556	0.53752	0.44937	0.30515	0.18833	0.0616
1.24815	10.31	1	1.36977	-0.31043	2.07482	0.65711	-0.10746	-1.54975	0.10333	0.4394	0.11314	-1.81248	-1.89963	-1.18442	-0.81787	-0.31785	-0.50418	-0.58939	-0.07738	0.07759	-0.29619	-0.68194	-1.70774	-1.36754	-0.67882	-0.36061	-0.40285	-0.77547	1.63538	1.40903	1.02876	2.76381	1.20683	1.27892	1.42566	1.31447	1.27783	1.16058	1.09359	1.08483	0.95859	0.87795	0.80016	0.63658	0.5122	0.41378	0.22678	0.05527	-0.05505
1.4003	9.81	1	1.22583	-0.38509	1.87679	0.71547	0.09541	-0.85016	0.19964	0.51279	0.14507	-1.04624	-1.32975	-0.80911	-0.57057	-0.23988	-0.51117	-0.52288	-0.007	0.15388	-0.22534	-0.62233	-1.66959	-1.42251	-0.77833	-0.2723	-0.32148	-0.72469	1.66837	1.40933	1.02479	2.76165	1.33455	1.37304	1.5202	1.36482	1.29562	1.1465	1.0696	1.02599	0.86318	0.76128	0.72075	0.52195	0.40977	0.35402	0.18564	0.03189	-0.05622
1.00574	10.63	0	1.28892	-0.38636	1.58883	0.75946	-0.04249	-1.63451	0.19326	0.52018	0.23017	-1.8962	-1.89963	-1.19518	-0.8274	-0.26954	-0.39664	-0.38038	0.06636	0.14647	-0.26424	-0.64975	-1.65365	-1.11919	-0.39094	-0.21346	-0.37634	-0.7778	1.61986	1.41484	1.03749	2.76209	1.20405	1.28631	1.4604	1.35149	1.30037	1.16576	1.1361	1.16104	1.08018	1.02769	1.01108	0.88366	0.81273	0.80599	0.66667	0.56097	0.47953
1.11703	10.46	1	1.25479	-0.37987	1.62428	0.63434	-0.32716	-2.22185	-0.17089	0.37705	0.24152	-2.40894	-2.92082	-1.77469	-1.451	-0.57856	-0.75523	-0.71153	-0.14158	0.01469	-0.37222	-0.73779	-1.61979	-0.98172	-0.27205	-0.24382	-0.45222	-0.80327	1.61356	1.40852	1.04638	2.75229	1.20016	1.24856	1.39757	1.27854	1.23336	1.10753	1.03285	0.99553	0.86318	0.78567	0.76396	0.6392	0.54407	0.52628	0.37978	0.28416	0.25814
1.30604	10.62	0	1.21696	-0.37811	1.5065	0.60147	-0.22178	-1.87289	-0.07294	0.34025	0.21197	-2.14874	-2.34679	-1.4318	-1.02826	-0.5167	-0.69508	-0.68888	-0.18197	-0.0248	-0.40099	-0.767	-1.67162	-1.20273	-0.45717	-0.23062	-0.37872	-0.77417	1.63179	1.40885	1.03624	2.74779	1.18698	1.27079	1.4359	1.33646	1.30739	1.22079	1.18462	1.15287	0.99855	0.90721	0.88109	0.69209	0.62103	0.54081	0.34242	0.20926	0.1498
1.41393	9.95	1	1.32469	-0.31602	1.92531	0.66076	-0.07557	-1.39362	0.08066	0.45295	0.11404	-1.64207	-1.72354	-1.12494	-0.73613	-0.371	-0.55658	-0.60345	-0.05695	0.09982	-0.29073	-0.69358	-1.82391	-1.58336	-0.76955	-0.30155	-0.35369	-0.76321	1.63372	1.40941	1.024	2.76604	1.15407	1.20306	1.3686	1.24428	1.20419	1.07767	0.9601	0.84802	0.61249	0.45527	0.3612	0.1622	0.08418	0.04792	-0.072	-0.13966	-0.08944
0.64957	10.61	1	1.19728	-0.38596	1.64147	0.62463	-0.37069	-2.20761	-0.16349	0.37945	0.19934	-2.34679	-4	-1.85699	-1.33348	-0.67121	-0.73025	-0.66797	-0.12372	0.01712	-0.37469	-0.75105	-1.68403	-1.17199	-0.43321	-0.23493	-0.41398	-0.81276	1.61234	1.41009	1.03816	2.80113	1.15671	1.1613	1.29447	1.17526	1.16893	1.09525	1.05344	0.99006	0.78107	0.65367	0.58141	0.42364	0.31276	0.26437	0.10995	0.01524	-0.0574
1.09575	9.86	1	1.27277	-0.36218	1.80889	0.67668	-0.24934	-1.90309	-0.04321	0.4351	0.22966	-2.10237	-2.63827	-1.52143	-1.16877	-0.4716	-0.62727	-0.62142	-0.07878	0.07207	-0.31087	-0.68361	-1.61261	-1.10347	-0.4034	-0.2166	-0.37008	-0.75449	1.6193	1.40884	1.03696	2.7853	1.24943	1.32394	1.48562	1.37212	1.31412	1.20785	1.16379	1.11924	0.95067	0.82189	0.73182	0.54051	0.42246	0.35721	0.14539	0.03093	0.01723
1.46236	10.18	0	1.34341	-0.32682	1.83059	0.67249	-0.16159	-1.57025	0.02111	0.45974	0.1521	-1.78252	-2.01323	-1.30103	-0.95117	-0.41703	-0.60137	-0.58754	-0.04895	0.10089	-0.285	-0.67695	-1.7167	-1.36452	-0.62507	-0.28366	-0.3709	-0.77032	1.62611	1.40959	1.02924	2.72799	1.17746	1.24366	1.4195	1.30469	1.28021	1.17254	1.07443	1.00408	0.80693	0.70138	0.6825	0.57467	0.53712	0.53607	0.43181	0.34787	0.2925
1.24282	10.5	0	1.23019	-0.35051	1.47276	0.71279	-0.04528	-1.1349	0.10164	0.4625	0.28212	-1.34969	-1.61439	-1.01189	-0.67531	-0.36472	-0.58436	-0.58469	-0.06158	0.10061	-0.283	-0.65306	-1.56543	-1.04672	-0.33096	-0.14002	-0.34863	-0.75031	1.65263	1.40872	1.04079	2.77409	1.20055	1.26324	1.45321	1.3723	1.38356	1.28791	1.20068	1.09905	0.93486	0.82313	0.77953	0.64929	0.5908	0.57071	0.44494	0.3443	0.27821
1.72314	9.83	0	1.31281	-0.31613	1.85793	0.64407	0.23426	-0.67861	0.29772	0.43556	0.04933	-0.89517	-1.09583	-0.60854	-0.32633	-0.15864	-0.46382	-0.59894	-0.09491	0.07635	-0.2871	-0.69058	-1.85387	-1.7986	-1.16115	-0.298	-0.37284	-0.78489	1.69861	1.40823	1.02347	2.72187	1.27416	1.31604	1.45969	1.36198	1.40575	1.32387	1.1845	1.03822	0.79146	0.66776	0.6184	0.49554	0.40369	0.32838	0.14509	0.02803	-0.00877
0.72707	10.24	0	1.24773	-0.36931	1.52892	0.60535	-0.15058	-1.83863	0.04139	0.32013	0.17595	-2.14267	-2.07572	-1.38091	-1.00305	-0.42262	-0.47573	-0.58838	-0.15009	-0.06003	-0.43985	-0.80465	-1.72584	-1.15677	-0.44782	-0.26914	-0.42366	-0.80883	1.61862	1.41079	1.03751	2.70177	1.25705	1.32609	1.50285	1.3967	1.39186	1.29004	1.2813	1.27195	1.16308	1.07763	1.04336	0.88957	0.80553	0.77884	0.63443	0.54935	0.48768
1.37536	10.24	1	1.39252	-0.27474	2.08636	0.6086	0.10278	-1.09583	0.24859	0.34951	0.13605	-1.35556	-1.451	-0.83953	-0.46471	-0.17012	-0.40023	-0.69465	-0.22149	-0.01104	-0.35145	-0.71897	-1.69037	-1.44009	-0.76981	-0.3417	-0.35419	-0.74064	1.68269	1.40573	1.02409	2.77638	1.20101	1.27333	1.43669	1.30093	1.24102	1.08814	1.01723	0.96029	0.80229	0.67011	0.58385	0.39794	0.29896	0.24067	0.0894	0.02609	-0.04119
0.98737	10.07	1	1.37949	-0.28002	2.05538	0.77326	0.23157	-0.94081	0.44574	0.53136	0.1664	-1.20621	-1.2652	-0.67162	-0.26672	0.00143	-0.18836	-0.45842	0.00531	0.17146	-0.19757	-0.57577	-1.60906	-1.24489	-0.59929	-0.32726	-0.36341	-0.744	1.69767	1.40814	1.02568	2.83206	1.18933	1.25256	1.40263	1.20315	1.07433	0.90785	0.80131	0.74578	0.57951	0.46453	0.41972	0.26773	0.14539	0.09108	-0.08543	-0.20995	-0.33545
1.10555	9.99	0	1.20575	-0.40224	1.45179	0.66016	-0.19976	-1.80134	0.05289	0.41268	0.17173	-2.03152	-2.25181	-1.41454	-0.99697	-0.43321	-0.50224	-0.53254	-0.06651	0.04013	-0.34756	-0.72331	-1.68194	-1.22694	-0.50543	-0.27043	-0.42193	-0.81844	1.62049	1.41182	1.03609	2.84454	1.22966	1.31737	1.45857	1.31762	1.26149	1.09075	0.99741	0.96882	0.80844	0.69481	0.61253	0.41218	0.28309	0.24891	0.06783	-0.04922	-0.12219
0.87991	10.49	1	1.16316	-0.3932	1.45637	0.56192	-0.35409	-2.69897	-0.19396	0.2721	0.21772	-2.85387	-4	-1.91721	-1.50031	-0.65679	-0.74088	-0.72446	-0.23785	-0.10204	-0.47625	-0.8271	-1.65758	-1.09098	-0.36673	-0.2498	-0.43605	-0.81474	1.61969	1.40941	1.04265	2.84798	1.19577	1.24439	1.39043	1.22241	1.16619	1.05527	0.9889	0.94189	0.79156	0.68403	0.6257	0.40816	0.29583	0.2274	0.09774	-0.01794	-0.0905
1.00088	10.65	0	1.17782	-0.40483	1.19033	0.64526	-0.25166	-1.42251	-0.33942	0.35484	0.35474	-1.60033	-2.04096	-1.47366	-1.37572	-0.83209	-1.36653	-0.68194	-0.1408	-0.01211	-0.43203	-0.78622	-1.58004	-0.89722	-0.15996	-0.08799	-0.35174	-0.7602	1.62266	1.4106	1.05188	2.74737	1.34472	1.42391	1.59392	1.4551	1.41672	1.31185	1.251	1.21986	1.07546	0.98356	0.92342	0.762	0.65847	0.58546	0.41138	0.28844	0.20347
0.91374	9.98	1	1.19173	-0.39906	1.46538	0.65572	0.01824	-1.42946	0.21877	0.38931	0.14361	-1.73283	-1.65956	-1.04624	-0.64054	-0.27278	-0.35763	-0.44672	-0.05271	0.00869	-0.39062	-0.77469	-1.82974	-1.46218	-0.66494	-0.26472	-0.37644	-0.80688	1.63677	1.4142	1.029	2.77246	1.27728	1.33988	1.50525	1.39959	1.39274	1.2647	1.14716	1.06061	0.90115	0.81577	0.80212	0.69773	0.61705	0.5668	0.40816	0.30258	0.26717
0.88857	10.56	1	1.21669	-0.41179	1.50106	0.71912	-0.23181	-2.3098	0.01191	0.51503	0.15851	-2.50864	-2.82391	-1.56703	-1.32422	-0.41578	-0.5761	-0.48532	0.02942	0.1518	-0.24565	-0.64149	-1.70334	-1.32148	-0.6045	-0.27835	-0.35615	-0.74787	1.60534	1.41173	1.02919	2.80839	1.28076	1.34645	1.48845	1.32775	1.25785	1.1404	1.09058	1.08712	0.92686	0.81703	0.72932	0.54377	0.42168	0.42364	0.26381	0.16704	0.02996
0.99292	10.06	1	1.23096	-0.39295	1.46538	0.61027	-0.2536	-2.31876	-0.07022	0.32773	0.21221	-2.60206	-2.82391	-1.6925	-1.2668	-0.58486	-0.60467	-0.56735	-0.12384	-0.05384	-0.4568	-0.81959	-1.71444	-1.18376	-0.45444	-0.22221	-0.38216	-0.7997	1.60966	1.41276	1.03644	2.77929	1.2468	1.32828	1.46446	1.33032	1.29677	1.2036	1.14301	1.10372	0.94177	0.82992	0.73067	0.55429	0.4581	0.42983	0.26773	0.2067	0.13943
0.90456	10.48	0	1.19033	-0.38417	1.34242	0.61409	-0.4055	-2.55284	-0.40406	0.38371	0.21585	-2.56864	-4	-2.3279	-4	-0.83446	-1.20412	-0.6874	-0.10846	0.0258	-0.39147	-0.77676	-1.73283	-1.18111	-0.45186	-0.25461	-0.34573	-0.75523	1.6013	1.41115	1.03282	2.79641	1.15836	1.20958	1.33936	1.19682	1.14569	1.02423	0.95722	0.94366	0.8378	0.7691	0.7611	0.6571	0.61655	0.63825	0.51631	0.40451	0.37414
0.71815	11.05	0	1.17377	-0.4274	1.3032	0.65375	-0.27968	-1.89279	-0.09561	0.42167	0.20685	-2.10237	-2.58503	-1.55909	-1.17653	-0.60276	-0.77211	-0.5558	-0.06208	0.05607	-0.35008	-0.73353	-1.70334	-1.28483	-0.51385	-0.21889	-0.36002	-0.78278	1.61843	1.41258	1.03375	2.74708	1.11847	1.17794	1.32725	1.19988	1.17448	1.04738	0.95571	0.95196	0.80542	0.73728	0.69582	0.56526	0.47349	0.43047	0.33412	0.20713	0.20487
0.97943	10.13	0	1.22141	-0.38373	1.41497	0.62988	-0.14648	-1.40561	-0.03021	0.34384	0.25361	-1.61261	-1.87289	-1.29757	-0.945	-0.60119	-0.67695	-0.52317	-0.09453	-0.0347	-0.47096	-0.83714	-1.70774	-1.14026	-0.39588	-0.16787	-0.34901	-0.79425	1.62277	1.41521	1.03722	2.77954	1.31707	1.38824	1.53072	1.37462	1.32237	1.20644	1.16858	1.17568	1.0589	0.98463	0.926	0.74856	0.62546	0.56201	0.38236	0.26324	0.22556
0.95393	9.96	1	1.16227	-0.41351	1.46835	0.59263	-0.4608	-4	-0.4912	0.33355	0.25389	-3.39794	-4	-4	-4	-1.02919	-1.26043	-0.6855	-0.15267	-0.03082	-0.44867	-0.82102	-1.69897	-1.1343	-0.37851	-0.18722	-0.34843	-0.76853	1.60478	1.41149	1.03796	2.66619	1.24792	1.3292	1.50158	1.38416	1.37545	1.2709	1.21276	1.16001	1.01494	0.90899	0.85126	0.69041	0.60618	0.55313	0.41098	0.34895	0.31577
1.0373	10.27	1	1.24378	-0.38479	1.80072	0.59796	-0.20502	-1.89963	-0.10062	0.29763	0.24765	-2.18709	-2.13077	-1.52433	-1.11464	-0.595	-0.6925	-0.62856	-0.15379	-0.07852	-0.50362	-0.86107	-1.7122	-1.02549	-0.30286	-0.2249	-0.4124	-0.81446	1.61123	1.41257	1.04248	2.7627	1.29462	1.37217	1.51543	1.37392	1.30658	1.14973	1.04598	0.97169	0.7838	0.71878	0.6756	0.55139	0.48396	0.4382	0.31777	0.20022	0.13717
1.27125	10.3	1	1.30492	-0.30319	1.98767	0.63475	-0.01091	-0.99697	0.083	0.42589	0.11133	-1.20343	-1.46852	-0.93442	-0.68027	-0.39308	-0.63489	-0.59091	-0.09098	0.06412	-0.31113	-0.70863	-1.77728	-1.76195	-0.98843	-0.2498	-0.33592	-0.75845	1.65476	1.40983	1.02417	2.79308	1.25974	1.28437	1.41613	1.25674	1.22329	1.08129	0.94476	0.84819	0.70305	0.60686	0.58232	0.41636	0.40131	0.3088	0.15127	0.0048	0.00241
1.04962	10.27	1	1.27875	-0.30837	1.89432	0.69953	0.17383	-0.86233	0.30456	0.44192	0.23671	-1.09909	-1.2652	-0.70224	-0.36522	-0.1268	-0.42297	-0.59125	-0.11053	0.07954	-0.28375	-0.64782	-1.57349	-1.09259	-0.42922	-0.23233	-0.3535	-0.73542	1.69719	1.40717	1.03487	2.77582	1.30553	1.36839	1.52371	1.39871	1.35523	1.25279	1.23412	1.2113	1.06973	0.96247	0.90923	0.77269	0.71087	0.67004	0.5413	0.4237	0.38471
1.16718	10.59	1	1.32756	-0.29618	2.03141	0.71084	-0.06616	-1.81531	0.16891	0.49464	0.1249	-2.19382	-1.92445	-1.19586	-0.79156	-0.25759	-0.40033	-0.51272	-0.00305	0.13232	-0.24749	-0.64187	-1.73993	-1.36051	-0.61943	-0.30927	-0.39567	-0.77237	1.62542	1.40942	1.02962	2.8216	1.27134	1.32227	1.47595	1.36254	1.32643	1.17005	1.06633	0.97192	0.76945	0.64533	0.62177	0.48192	0.43896	0.34477	0.17884	0.09192	0.00718
1.10564	10.28	0	1.2398	-0.37992	1.62737	0.58774	-0.22739	-1.82974	-0.06158	0.33137	0.16008	-2.09151	-2.17393	-1.46725	-1.01323	-0.57106	-0.63376	-0.64436	-0.15527	-0.03485	-0.42841	-0.80883	-1.77989	-1.32514	-0.55409	-0.25313	-0.39772	-0.81107	1.62023	1.41095	1.03308	2.81982	1.23553	1.30217	1.44627	1.32232	1.28684	1.14782	1.08287	1.04448	0.90708	0.81244	0.75913	0.63371	0.57293	0.53931	0.37326	0.29948	0.22556
1.04626	10.52	1	1.34478	-0.30317	1.86629	0.70232	-0.16393	-1.92812	0.04254	0.46821	0.21235	-2.23657	-2.11919	-1.38195	-1.00261	-0.40539	-0.55346	-0.51727	-0.01247	0.10226	-0.29731	-0.68361	-1.69037	-1.12726	-0.38542	-0.23181	-0.40395	-0.78941	1.61391	1.41139	1.0392	2.77505	1.28287	1.33056	1.47422	1.33003	1.23002	1.06258	0.98378	0.97379	0.81608	0.7231	0.67951	0.53541	0.45702	0.35993	0.17471	0.01223	-0.05387
0.91789	10.63	0	1.25792	-0.35005	1.72181	0.67562	-0.36442	-3.30103	-0.12494	0.45896	0.17281	-2.82391	-4	-2.11351	-1.76447	-0.62342	-0.70774	-0.53254	-0.01489	0.09405	-0.31506	-0.70575	-1.71897	-1.30103	-0.56993	-0.24788	-0.37008	-0.78225	1.59798	1.41294	1.03129	2.74327	1.00015	1.08255	1.29476	1.19636	1.17512	1.06769	0.98015	0.91151	0.74999	0.62634	0.59181	0.36486	0.24633	0.12385	-0.03308	-0.18046	-0.273
0.93887	10.07	1	1.20898	-0.40195	1.57054	0.67239	-0.33376	-2.5376	-0.06667	0.45191	0.16077	-2.60206	-4	-1.82391	-1.41454	-0.52856	-0.6187	-0.573	-0.04005	0.08835	-0.30452	-0.69122	-1.68825	-1.19586	-0.47925	-0.282	-0.43486	-0.81192	1.60455	1.41087	1.03677	2.76025	1.22329	1.28021	1.45336	1.31299	1.26107	1.09565	0.97249	0.89839	0.71993	0.62382	0.60477	0.49485	0.45144	0.43492	0.32793	0.28755	0.27812
1.16781	9.87	0	1.31492	-0.3169	1.86094	0.745	0.05457	-1.20412	0.2606	0.53236	0.1344	-1.45223	-1.54363	-0.93667	-0.58569	-0.17025	-0.35586	-0.46648	0.03125	0.1705	-0.21226	-0.60625	-1.69037	-1.31695	-0.64321	-0.32121	-0.3711	-0.75105	1.64623	1.40989	1.0271	2.7772	1.33983	1.41166	1.57054	1.42562	1.34803	1.18543	1.08738	1.00657	0.84863	0.74243	0.68553	0.5414	0.44158	0.40775	0.21307	0.16984	0.12649
1.09202	10.29	1	1.34772	-0.29945	2.02036	0.64662	-0.26624	-2.09691	-0.02324	0.42009	0.13653	-2.31876	-2.55284	-1.57025	-1.24109	-0.45087	-0.56767	-0.60276	-0.08471	0.05568	-0.32413	-0.7073	-1.69465	-1.20621	-0.50794	-0.33753	-0.44454	-0.80465	1.6139	1.40967	1.03575	2.78193	1.25745	1.33527	1.51188	1.39324	1.34789	1.21617	1.11275	1.04737	0.87589	0.76892	0.717	0.55486	0.43707	0.39043	0.21623	0.047	0.01424
0.78749	10.55	1	1.21405	-0.41557	1.42488	0.58755	-0.15908	-1.62342	-0.01786	0.3405	0.13906	-1.88273	-1.93554	-1.3054	-0.94692	-0.46737	-0.60625	-0.65228	-0.16128	-0.02383	-0.40627	-0.79075	-1.78781	-1.31069	-0.55627	-0.30733	-0.40972	-0.79942	1.62698	1.40975	1.03306	2.78153	1.08109	1.16037	1.32009	1.17043	1.10314	0.93351	0.84094	0.77146	0.56163	0.47953	0.40274	0.26324	0.22401	0.17529	0.07817	0.05436	0.01307
1.09786	10.22	1	1.2869	-0.34768	1.9196	0.77859	-0.19274	-1.63827	0.11344	0.60142	0.12222	-1.80688	-2.31876	-1.32331	-1.01954	-0.29303	-0.49771	-0.48505	0.08027	0.24655	-0.13579	-0.53447	-1.61261	-1.37366	-0.724	-0.34132	-0.36845	-0.73708	1.62254	1.40891	1.02584	2.75361	1.17294	1.23756	1.38897	1.25808	1.19957	1.05436	0.97492	0.94803	0.81918	0.77024	0.76592	0.60626	0.49639	0.45906	0.25594	0.11579	0.02119
1.0989	9.79	0	1.17319	-0.39908	1.27416	0.64213	-0.14243	-1.31966	0.05755	0.42606	0.09792	-1.50446	-1.77989	-1.21254	-0.79237	-0.3974	-0.49404	-0.71806	-0.113	0.07824	-0.29999	-0.69208	-1.70996	-1.30804	-0.61314	-0.38384	-0.43652	-0.80493	1.63543	1.40739	1.02923	2.76112	1.29035	1.36886	1.55449	1.44278	1.41246	1.29173	1.20715	1.1413	0.96871	0.86713	0.85358	0.73886	0.66276	0.59973	0.449	0.3693	0.31527
0.91586	10.7	1	1.16197	-0.41538	1.35025	0.63471	-0.40616	-1.7986	-0.24972	0.37865	0.25674	-1.93554	-2.92082	-1.82102	-1.4828	-0.69962	-0.87484	-0.74787	-0.15169	0.0199	-0.37028	-0.7333	-1.5867	-0.96819	-0.26035	-0.22804	-0.44794	-0.80967	1.61736	1.40858	1.04722	2.76249	1.35301	1.40965	1.54548	1.37606	1.28389	1.11664	1.00165	0.94011	0.77901	0.67713	0.6465	0.49468	0.43098	0.38193	0.21874	0.14316	0.04514
1.09206	10.11	0	1.2492	-0.42285	1.62118	0.36691	-0.2652	-1.7122	-0.26753	-0.03096	0.14461	-1.99568	-1.97062	-1.52143	-1.04964	-0.90032	-0.83953	-0.84649	-0.4608	-0.42193	-0.84986	-1.17393	-1.91721	-1.22841	-0.46193	-0.31551	-0.47703	-0.89143	1.62113	1.41215	1.03899	2.74246	1.20918	1.26795	1.38917	1.22391	1.11143	0.90535	0.76124	0.69056	0.57015	0.46115	0.45294	0.3787	0.30553	0.33579	0.1773	0.14093	0.12629
0.85061	10.08	0	1.22505	-0.40973	1.44091	0.75061	-0.31533	-2.11351	-0.03138	0.49658	0.30567	-2.21467	-3.22185	-1.81531	-1.42366	-0.49798	-0.6135	-0.49853	0.02522	0.12698	-0.28878	-0.65404	-1.53165	-0.85263	-0.15839	-0.1891	-0.46496	-0.8193	1.59803	1.41297	1.05372	2.81199	1.25774	1.31572	1.49309	1.3842	1.35911	1.23805	1.12857	1.05998	0.90167	0.83915	0.86615	0.77138	0.70391	0.70288	0.56116	0.49798	0.43556
1.44195	10.15	0	1.2799	-0.35414	1.74273	0.65304	-0.03414	-1.16877	0.09548	0.39527	0.2078	-1.39254	-1.57025	-1.03527	-0.66474	-0.41703	-0.54653	-0.57593	-0.08698	0.03003	-0.37274	-0.7535	-1.72816	-1.21183	-0.4689	-0.1977	-0.37284	-0.7997	1.64001	1.41158	1.03462	2.91832	1.27377	1.35557	1.54161	1.43048	1.38654	1.25452	1.17145	1.09774	0.91217	0.78448	0.68595	0.51252	0.40897	0.35126	0.20862	0.11155	0.09939
0.84734	9.78	0	1.20085	-0.41245	1.44248	0.63339	-0.20232	-2.04576	-0.01534	0.3538	0.20599	-2.35655	-2.14267	-1.56384	-1.12148	-0.55878	-0.55736	-0.50446	-0.06788	-0.02771	-0.46017	-0.83624	-1.77728	-1.11407	-0.37039	-0.22775	-0.43321	-0.84894	1.60041	1.41527	1.04106	2.77363	1.27384	1.34193	1.49473	1.37373	1.33746	1.22617	1.16336	1.16295	1.03253	0.94898	0.90429	0.74711	0.64646	0.62411	0.49524	0.39406	0.38769
1.03485	9.82	0	1.25672	-0.35666	1.82282	0.66873	-0.16775	-1.95078	0.0636	0.43474	0.158	-2.26761	-2.20761	-1.37366	-1.00966	-0.3752	-0.50962	-0.53165	-0.05232	0.06517	-0.31985	-0.70137	-1.69897	-1.23433	-0.5147	-0.29482	-0.4168	-0.79344	1.61988	1.41102	1.03511	2.79577	0.94916	1.0036	1.16051	1.05563	1.04139	0.95836	0.94154	0.95813	0.87712	0.75642	0.62078	0.35172	0.20153	0.13186	-0.12082	-0.19837	-0.3179
1.05798	10.33	1	1.17202	-0.42002	1.47567	0.59306	-0.13147	-1.58004	-0.00275	0.24269	0.26578	-1.84466	-1.84771	-1.34199	-0.95234	-0.53641	-0.57659	-0.54775	-0.15397	-0.15546	-0.61243	-0.94233	-1.70115	-0.93256	-0.22257	-0.22658	-0.46852	-0.86902	1.61258	1.41559	1.04928	2.79111	1.24451	1.2921	1.42192	1.28022	1.26189	1.1832	1.14672	1.14642	1.02148	0.91255	0.79687	0.59476	0.47087	0.39169	0.24185	0.12957	0.11155
1.21892	10.09	1	1.28847	-0.3781	1.96895	0.56671	-0.1796	-1.52433	-0.05409	0.31146	0.14786	-1.76955	-1.87615	-1.28819	-0.88074	-0.51173	-0.64054	-0.78146	-0.21976	-0.04503	-0.42022	-0.7986	-1.76447	-1.2426	-0.50668	-0.30138	-0.42597	-0.81023	1.63056	1.40791	1.03448	2.81951	1.32639	1.37184	1.49148	1.3416	1.25941	1.11115	1.03908	1.02961	0.87506	0.79953	0.823	0.65721	0.56526	0.52107	0.36173	0.26324	0.19957
1.04848	10.02	0	1.12189	-0.44223	1.28556	0.52199	0.09276	-1.09909	0.18622	0.23626	0.09753	-1.37779	-1.383	-0.85171	-0.46942	-0.26432	-0.49853	-0.71332	-0.271	-0.12977	-0.50362	-0.88009	-1.92082	-1.41117	-0.65856	-0.37417	-0.42922	-0.83091	1.66606	1.4094	1.02933	2.78002	1.37045	1.4399	1.57248	1.41001	1.32634	1.15929	1.05152	0.99165	0.80342	0.69648	0.64603	0.46025	0.37063	0.34756	0.14613	0.07048	0.01223
0.89227	10.55	1	1.17435	-0.42196	1.53275	0.58198	-0.25578	-1.9431	-0.07022	0.33298	0.11707	-2.22185	-2.1549	-1.54668	-1.0942	-0.57398	-0.60854	-0.63658	-0.14008	-0.03433	-0.43309	-0.81844	-1.82391	-1.28735	-0.54424	-0.32514	-0.45817	-0.85109	1.60959	1.41161	1.03489	2.73026	1.17993	1.23215	1.36047	1.18745	1.14509	0.9949	0.94213	0.92317	0.78584	0.71759	0.67122	0.53662	0.46133	0.44937	0.32614	0.24481	0.24481
0.82732	10.42	0	1.22141	-0.37137	1.42813	0.59165	-0.20135	-1.35853	-0.10414	0.30576	0.22368	-1.52288	-1.88941	-1.40894	-0.97798	-0.70465	-0.66274	-0.66817	-0.16724	-0.05809	-0.47742	-0.84832	-1.71444	-1.14327	-0.39523	-0.1986	-0.39405	-0.82681	1.62342	1.41191	1.03771	2.79709	1.24174	1.32682	1.48969	1.3547	1.31427	1.172	1.04402	0.99647	0.85791	0.75205	0.71281	0.60361	0.49634	0.47643	0.30463	0.24185	0.18089
1.00227	9.83	0	1.1232	-0.45461	1.34635	0.61388	-0.02077	-1.46597	0.09812	0.33712	0.20469	-1.77728	-1.69897	-1.09745	-0.70885	-0.36643	-0.56273	-0.55377	-0.12326	-0.03612	-0.44818	-0.82391	-1.79588	-1.24949	-0.47912	-0.24496	-0.35912	-0.77989	1.63785	1.41274	1.03286	2.8436	1.23057	1.29635	1.46215	1.34078	1.30566	1.14487	1.02638	0.95125	0.78938	0.68146	0.66231	0.56002	0.49634	0.44937	0.35584	0.22923	0.20412
0.91714	9.79	0	1.22789	-0.40866	1.36361	0.61343	-0.2522	-2.17393	-0.03659	0.33423	0.19056	-2.4437	-2.39794	-1.65758	-1.1831	-0.58956	-0.56976	-0.52622	-0.10171	-0.04687	-0.46547	-0.83803	-1.75945	-1.16941	-0.41567	-0.24094	-0.43605	-0.84986	1.60707	1.41452	1.0401	2.78533	1.24091	1.34082	1.50217	1.36513	1.3197	1.18685	1.10209	1.08645	0.94753	0.85416	0.82715	0.68339	0.60361	0.5563	0.40247	0.29896	0.22309
0.89731	9.96	0	1.20951	-0.40021	1.24304	0.52966	0.12542	-0.91328	0.19462	0.11153	0.23588	-1.1549	-1.26043	-0.79237	-0.44527	-0.29551	-0.47457	-0.67346	-0.31283	-0.29158	-0.7176	-1.01233	-1.72354	-0.89517	-0.2124	-0.28433	-0.54439	-0.91151	1.6635	1.41263	1.05145	2.91537	1.28524	1.37457	1.53532	1.37195	1.27815	1.10004	0.98592	0.92292	0.7611	0.68318	0.63944	0.53057	0.44753	0.45557	0.36753	0.36975	0.37063
0.82361	9.72	0	1.18893	-0.42866	1.32015	0.55828	-0.12592	-1.59517	-0.0148	0.22287	0.23297	-1.87943	-1.86328	-1.29243	-0.86044	-0.54638	-0.60485	-0.62197	-0.21382	-0.16191	-0.58603	-0.93181	-1.75696	-1.10073	-0.35193	-0.2151	-0.41038	-0.83209	1.6262	1.41316	1.04104	2.80991	1.26957	1.33027	1.46947	1.30361	1.22844	1.05225	0.97269	0.92918	0.81259	0.76769	0.76892	0.69209	0.63754	0.62472	0.51914	0.41458	0.34054
1.25607	10.14	1	1.27091	-0.3633	1.81225	0.59562	-0.27417	-2.02687	-0.05953	0.35671	0.12008	-2.284	-2.35655	-1.55909	-1.16558	-0.52273	-0.60836	-0.64206	-0.14291	-0.00895	-0.39009	-0.77289	-1.75945	-1.2815	-0.54439	-0.33517	-0.45556	-0.83091	1.61692	1.41024	1.03555	2.78571	1.36854	1.41488	1.54551	1.39833	1.32411	1.21026	1.15978	1.14093	0.98727	0.8425	0.74473	0.52432	0.40417	0.33412	0.16137	0.15041	0.08814
0.91943	10.38	0	1.17984	-0.369	1.29666	0.62107	-0.21219	-2.05061	-0.06895	0.38856	0.17496	-2.33724	-2.3279	-1.48149	-1.06601	-0.53151	-0.6874	-0.62251	-0.11221	0.02914	-0.36502	-0.75696	-1.77989	-1.41229	-0.58553	-0.24033	-0.34843	-0.76195	1.62275	1.41021	1.03001	2.82089	1.12765	1.15039	1.27432	1.13943	1.06677	0.92218	0.84139	0.80602	0.65687	0.59816	0.63226	0.54994	0.52965	0.51757	0.43783	0.38107	0.4041
0.78714	9.7	0	1.25406	-0.35322	1.54654	0.69234	-0.20936	-1.79317	0.06562	0.46237	0.17359	-2.00877	-2.3279	-1.40671	-0.97798	-0.424	-0.50487	-0.50906	-0.02623	0.09513	-0.29362	-0.67654	-1.66756	-1.29158	-0.55176	-0.24826	-0.39448	-0.79833	1.62218	1.41171	1.03376	2.76532	1.27996	1.35688	1.4995	1.33868	1.26436	1.1203	1.07239	1.06373	0.93351	0.87683	0.88303	0.78513	0.71438	0.65375	0.50364	0.35057	0.24097
1.33134	9.76	0	1.34655	-0.26172	1.8704	0.61745	-0.41646	-2.22185	-0.21169	0.43367	0.07361	-2.29243	-4	-1.88941	-1.66959	-0.61852	-0.81787	-0.71019	-0.10237	0.08329	-0.29636	-0.69573	-1.767	-1.61618	-0.86838	-0.3713	-0.38384	-0.76751	1.61313	1.40824	1.02493	2.72066	1.31301	1.41889	1.63697	1.57151	1.55403	1.40074	1.29189	1.18	0.98624	0.86516	0.8145	0.64859	0.57458	0.54288	0.40977	0.37326	0.32712
1.14737	10.55	0	1.25575	-0.41389	1.61595	0.67074	-0.31435	-1.99568	-0.16577	0.4255	0.28044	-2.14267	-3.69897	-1.67162	-1.34582	-0.564	-0.81644	-0.70952	-0.11503	0.06859	-0.31399	-0.68361	-1.57187	-0.99268	-0.26289	-0.18224	-0.39308	-0.7597	1.62447	1.40718	1.04567	2.76595	1.30648	1.3686	1.52362	1.3751	1.31191	1.18873	1.11995	1.08721	0.90951	0.80779	0.73469	0.56988	0.47297	0.40573	0.2274	0.12104	0.0598
0.90967	9.95	1	1.20385	-0.42326	1.58995	0.64716	-0.22512	-1.80688	-0.02882	0.4005	0.20895	-2.02687	-2.50864	-1.44855	-1.09152	-0.47573	-0.63227	-0.60871	-0.10679	0.03314	-0.34833	-0.71783	-1.64017	-1.21396	-0.50934	-0.24063	-0.35714	-0.75796	1.62637	1.4099	1.03297	2.78962	1.19498	1.26688	1.43484	1.33227	1.27617	1.08577	1.00036	0.92984	0.76746	0.67133	0.64222	0.45801	0.43867	0.42119	0.32136	0.23363	0.242
0.85872	9.86	0	1.28035	-0.34303	1.7185	0.65795	-0.229	-1.76195	-0.01238	0.407	0.21959	-1.98297	-2.35655	-1.43771	-0.99311	-0.51286	-0.61279	-0.58153	-0.08677	0.03929	-0.35164	-0.72308	-1.65169	-1.20831	-0.47096	-0.20066	-0.37294	-0.78861	1.62505	1.41105	1.03559	2.7967	1.23419	1.29764	1.46327	1.33171	1.26711	1.1105	1.00528	0.97518	0.7922	0.75925	0.75162	0.70234	0.65934	0.66641	0.5708	0.47672	0.39601
0.99515	9.81	0	1.21484	-0.39627	1.29447	0.57662	-0.1474	-1.4698	-0.00935	0.31315	0.17035	-1.70115	-1.89279	-1.24642	-0.81702	-0.50906	-0.6052	-0.70819	-0.20852	-0.04614	-0.42458	-0.80189	-1.75696	-1.40671	-0.61225	-0.23612	-0.35704	-0.77754	1.63965	1.40901	1.02957	2.77344	1.28055	1.36276	1.52855	1.40169	1.34336	1.18293	1.10777	1.03657	0.89487	0.78921	0.75841	0.62103	0.53961	0.50869	0.3862	0.32025	0.27548
1.22473	10.25	0	1.16047	-0.4003	1.36173	0.65959	-0.27092	-1.92812	-0.06951	0.40482	0.24002	-2.11919	-2.63827	-1.58336	-1.18046	-0.54653	-0.6834	-0.59142	-0.08571	0.03787	-0.36271	-0.73236	-1.63451	-1.08566	-0.36512	-0.22403	-0.38998	-0.78835	1.6181	1.4114	1.03968	2.91378	1.25699	1.32736	1.47028	1.3199	1.23882	1.09575	1.01133	0.97499	0.80261	0.68956	0.6153	0.46453	0.38874	0.38535	0.28147	0.21998	0.191
1.04506	10.21	0	1.32919	-0.32083	1.92583	0.84964	0.0251	-1.68613	0.28885	0.62348	0.2946	-2	-1.97881	-1.09044	-0.73166	-0.15354	-0.34094	-0.28567	0.15999	0.25003	-0.1549	-0.53865	-1.54668	-1.12148	-0.39502	-0.13674	-0.28752	-0.70049	1.63159	1.41538	1.03424	2.71787	1.30082	1.36988	1.52474	1.41017	1.38322	1.26121	1.22104	1.18354	1.02109	0.91255	0.8094	0.62202	0.45954	0.36709	0.17609	-0.01687	-0.17454
1.0192	10.65	0	1.22866	-0.37865	1.38561	0.58591	-0.08714	-1.5986	0.02251	0.26619	0.25059	-1.89279	-1.87289	-1.2426	-0.85605	-0.46243	-0.59585	-0.58569	-0.18542	-0.11753	-0.52915	-0.88107	-1.72354	-1.10403	-0.35242	-0.20523	-0.37459	-0.79129	1.63277	1.41256	1.03983	2.76904	1.23015	1.29241	1.4651	1.34439	1.30831	1.18826	1.12284	1.09317	0.92206	0.84064	0.79836	0.65252	0.58519	0.56371	0.43289	0.3334	0.24245
0.90976	10.23	1	1.2514	-0.4005	1.77012	0.76759	-0.08868	-1.80134	0.11721	0.50802	0.35685	-2.06048	-2.61979	-1.25727	-0.93033	-0.29921	-0.54638	-0.4598	0.00475	0.13542	-0.25104	-0.60942	-1.47756	-0.98047	-0.26185	-0.09388	-0.28009	-0.68361	1.64333	1.41026	1.04176	2.73048	1.27151	1.37374	1.54033	1.41901	1.36624	1.23499	1.1557	1.11908	0.9813	0.8897	0.87945	0.75296	0.66208	0.64015	0.47815	0.40124	0.38107
1.80306	9.99	1	1.46879	-0.27481	2.00647	0.6641	0.1903	-0.80967	0.33039	0.43273	0.08296	-1.04287	-1.19382	-0.6704	-0.30724	-0.12971	-0.33942	-0.64975	-0.12286	0.08102	-0.27918	-0.66716	-1.74232	-1.45223	-0.81107	-0.34113	-0.39772	-0.79022	1.69492	1.40645	1.02467	2.80045	1.25613	1.33679	1.51632	1.38017	1.31437	1.17068	1.09024	1.07953	0.90912	0.81291	0.69959	0.54525	0.38578	0.31175	0.17263	0.02803	0.00412
1.03316	9.99	0	1.19312	-0.38243	1.57171	0.63902	-0.42899	-2.4318	-0.21789	0.41017	0.19173	-2.4437	-4	-2.14874	-1.51999	-0.74136	-0.81389	-0.64975	-0.08799	0.05127	-0.35115	-0.73447	-1.69897	-1.21825	-0.47327	-0.23897	-0.39599	-0.80134	1.60629	1.4109	1.03563	2.78166	1.21219	1.26929	1.40283	1.23954	1.17089	1.00248	0.92045	0.87285	0.70165	0.59371	0.56286	0.39085	0.25412	0.16844	0.04139	-0.10081	-0.14903
0.93939	10.26	0	1.29929	-0.29891	1.87795	0.65431	-0.22519	-1.96658	-0.04557	0.4325	0.16967	-2.23657	-2.3098	-1.46852	-1.07469	-0.49689	-0.65306	-0.60607	-0.07043	0.07324	-0.31749	-0.7093	-1.74473	-1.34582	-0.57235	-0.25197	-0.36381	-0.76904	1.61809	1.40986	1.03069	2.76909	1.24445	1.32399	1.50786	1.41743	1.367	1.21998	1.10445	0.99647	0.79356	0.65619	0.61505	0.47987	0.39877	0.3457	0.21117	0.15272	0.15345
1.09408	9.87	0	1.28285	-0.38535	1.65992	0.65281	-0.24132	-1.92082	-0.09044	0.3906	0.25178	-2.17393	-2.18046	-1.53462	-1.13906	-0.53298	-0.69767	-0.64763	-0.10391	0.0269	-0.3751	-0.74642	-1.65169	-0.96417	-0.23702	-0.23136	-0.46483	-0.82478	1.61346	1.41005	1.0486	2.7852	1.28945	1.37427	1.53851	1.41398	1.36361	1.20888	1.10217	1.02384	0.85431	0.76645	0.70615	0.5825	0.487	0.43366	0.24949	0.16914	0.14539
0.70503	9.92	0	1.19893	-0.40631	1.50786	0.50974	-0.68761	-2.3098	-0.58553	0.1344	0.29232	-2.30103	-4	-4	-4	-1.26122	-1.11182	-0.90553	-0.36251	-0.2488	-0.65541	-0.94386	-1.5817	-0.89042	-0.1947	-0.20107	-0.47147	-0.84558	1.60937	1.41035	1.05269	2.68815	1.25808	1.33632	1.53908	1.46905	1.46243	1.34854	1.29494	1.24333	1.09881	1.01912	1.00442	0.89946	0.85402	0.79555	0.6313	0.49733	0.36038
0.97951	10.54	0	1.27807	-0.36756	1.49276	0.56422	-0.31858	-1.97469	-0.13454	0.29686	0.17219	-2.21467	-2.48149	-1.61083	-1.20481	-0.58203	-0.70885	-0.74328	-0.22359	-0.07099	-0.44358	-0.80465	-1.67985	-1.10624	-0.39577	-0.32148	-0.49093	-0.8471	1.62244	1.40907	1.04231	2.81652	1.30586	1.38373	1.55951	1.43213	1.40369	1.28908	1.23649	1.21861	1.07083	1.00585	0.94495	0.82048	0.73583	0.71461	0.5806	0.48902	0.44233
1.25155	10.44	1	1.37603	-0.33079	1.92788	0.58401	0.11351	-0.92812	0.23142	0.34327	0.05131	-1.16685	-1.2993	-0.77676	-0.41657	-0.22981	-0.42343	-0.72654	-0.20852	-0.01002	-0.36734	-0.75671	-1.84771	-1.62525	-0.96377	-0.39147	-0.39244	-0.79183	1.67659	1.40699	1.02234	2.8075	1.27019	1.33244	1.48649	1.35738	1.28584	1.13487	1.04369	1	0.819	0.77269	0.76654	0.67859	0.60296	0.57596	0.428	0.3248	0.25628
1.07078	9.78	0	1.20629	-0.38503	1.53656	0.52449	-0.34448	-2.29243	-0.285	0.23563	0.19307	-2.56864	-2.67778	-1.87289	-1.3363	-0.86678	-0.8814	-0.72769	-0.23545	-0.13419	-0.54638	-0.91257	-1.80134	-1.24565	-0.47057	-0.23695	-0.39459	-0.81844	1.61194	1.41166	1.0361	2.78231	1.30314	1.36957	1.51701	1.37001	1.33675	1.20728	1.12595	1.07866	0.91945	0.85053	0.83539	0.72114	0.67604	0.68998	0.59371	0.54584	0.542
0.77531	10.29	0	1.18893	-0.37921	1.32015	0.57109	-0.33894	-2.20761	-0.1977	0.30166	0.18517	-2.4437	-2.49485	-1.84466	-1.31069	-0.75252	-0.76221	-0.67081	-0.16819	-0.06651	-0.47952	-0.85418	-1.76955	-1.14935	-0.39881	-0.26496	-0.45444	-0.85636	1.60741	1.41203	1.0405	2.76902	1.2547	1.34383	1.48403	1.32418	1.26007	1.13551	1.04616	0.9889	0.81259	0.71501	0.65573	0.54848	0.50028	0.48055	0.31226	0.26155	0.21686
1.29459	10.64	1	1.28981	-0.30323	1.89542	0.63722	0.27402	-0.71197	0.34386	0.36605	0.16334	-0.94386	-1.0942	-0.59244	-0.28727	-0.10089	-0.40561	-0.55006	-0.13472	-0.00652	-0.3831	-0.75995	-1.76955	-1.22988	-0.57333	-0.29697	-0.36967	-0.77624	1.70307	1.41023	1.0305	2.81623	1.25453	1.29355	1.41325	1.22938	1.13203	0.92399	0.79297	0.70114	0.48667	0.3659	0.32565	0.14267	0.05648	0.05542	-0.05115	-0.21586	-0.25311
1.35454	10.47	1	1.40346	-0.24399	2.14082	0.67153	0.11411	-0.96337	0.25662	0.41108	0.19844	-1.20551	-1.33536	-0.79048	-0.41624	-0.19518	-0.41953	-0.63227	-0.12108	0.052	-0.32459	-0.69422	-1.64782	-1.10568	-0.42736	-0.27384	-0.40905	-0.79075	1.67546	1.40814	1.03551	2.75365	1.27815	1.34974	1.51016	1.39148	1.35099	1.20618	1.1371	1.08797	0.91318	0.81371	0.7719	0.62399	0.5414	0.49798	0.33436	0.2099	0.08432
1.5206	10.63	1	1.3742	-0.26818	2.11628	0.74199	0.10524	-0.99611	0.28513	0.53734	0.12395	-1.2321	-1.37675	-0.80604	-0.45321	-0.14899	-0.37685	-0.53566	0.0057	0.18279	-0.19017	-0.58436	-1.67985	-1.38934	-0.72469	-0.31453	-0.36502	-0.74958	1.66841	1.40747	1.02515	2.8214	1.14055	1.21295	1.35172	1.20605	1.13649	0.99969	0.90502	0.88595	0.73259	0.60154	0.52689	0.33436	0.24481	0.19564	0.08856	-0.01153	-0.0718
1.13498	10.04	1	1.31576	-0.32321	1.89098	0.69388	0.17837	-0.945	0.33826	0.44356	0.14845	-1.19518	-1.2993	-0.73731	-0.38132	-0.11776	-0.31668	-0.48307	-0.05379	0.07287	-0.29964	-0.67965	-1.72125	-1.38934	-0.71399	-0.28158	-0.35773	-0.77109	1.67986	1.41041	1.02628	2.81025	1.32872	1.39165	1.54498	1.39777	1.32848	1.16037	1.05736	1.00758	0.87534	0.76414	0.71341	0.5414	0.43783	0.40573	0.25814	0.21874	0.14539
0.68447	9.85	0	1.22037	-0.40608	1.48855	0.69927	-0.45618	-2.49485	-0.17115	0.46486	0.26771	-2.3279	-4	-2.38722	-2.18709	-0.63564	-0.7997	-0.59414	-0.0473	0.1004	-0.29005	-0.65541	-1.54061	-1.10902	-0.42736	-0.1775	-0.32633	-0.73447	1.61443	1.41028	1.03502	2.79908	1.28298	1.34011	1.46396	1.27957	1.22117	1.08746	1.03809	1.05971	0.9509	0.85009	0.77763	0.58653	0.52628	0.49568	0.36173	0.30617	0.30463
0.83044	10.48	0	1.19866	-0.39763	1.60959	0.55854	-0.26496	-1.73518	-0.12355	0.29254	0.17757	-1.96658	-2.24412	-1.47108	-1.03811	-0.62233	-0.73424	-0.72102	-0.22192	-0.07191	-0.45444	-0.82304	-1.72816	-1.27572	-0.52172	-0.26544	-0.39761	-0.80521	1.62919	1.40979	1.03445	2.79178	1.16563	1.22023	1.35562	1.22315	1.1613	1.04885	1.01832	0.99207	0.88081	0.77208	0.69814	0.54051	0.36486	0.28844	0.0598	-0.05154	-0.12632
0.92329	9.72	0	1.26741	-0.34864	1.61595	0.664	-0.28836	-3.52288	-0.23785	0.40068	0.29416	-3.69897	-2.85387	-2.00877	-1.98716	-0.67264	-0.89143	-0.6031	-0.06727	0.03439	-0.39297	-0.76802	-1.66555	-0.95117	-0.21781	-0.17237	-0.38574	-0.77624	1.59716	1.41183	1.0466	2.77714	1.28362	1.37475	1.54475	1.43381	1.35907	1.22191	1.13293	1.08923	0.95148	0.88461	0.86375	0.78244	0.74541	0.73411	0.63682	0.55917	0.51252
[truncated: 5 more columns]
